# Supplementary material for: Downregulation of dermatopontin in cholangiocarcinoma cells suppresses CCL19 secretion of macrophages and immune infiltration
Source: J Cancer Res Clin Oncol. 2024 Feb 1;150(2):66. doi: 10.1007/s00432-023-05532-1 (PMC10834663; doi:10.1007/s00432-023-05532-1)
Supplement: Supplementary file 1 — Supplementary file1 (ZIP 153266 KB) [file 432_2023_5532_MOESM1_ESM.zip]

Archive with 748 entries (559 files):
- R code/
- R code/GEO/
- R code/GEO/GSE26566/
- R code/GEO/GSE26566/.Rhistory
- R code/GEO/GSE26566/.Rproj.user/
- R code/GEO/GSE26566/.Rproj.user/A2AA1BB7/
- R code/GEO/GSE26566/.Rproj.user/A2AA1BB7/bibliography-index/
- R code/GEO/GSE26566/.Rproj.user/A2AA1BB7/build_options
- R code/GEO/GSE26566/.Rproj.user/A2AA1BB7/ctx/
- R code/GEO/GSE26566/.Rproj.user/A2AA1BB7/explorer-cache/
- R code/GEO/GSE26566/.Rproj.user/A2AA1BB7/pcs/
- R code/GEO/GSE26566/.Rproj.user/A2AA1BB7/pcs/debug-breakpoints.pper
- R code/GEO/GSE26566/.Rproj.user/A2AA1BB7/pcs/files-pane.pper
- R code/GEO/GSE26566/.Rproj.user/A2AA1BB7/pcs/source-pane.pper
- R code/GEO/GSE26566/.Rproj.user/A2AA1BB7/pcs/windowlayoutstate.pper
- R code/GEO/GSE26566/.Rproj.user/A2AA1BB7/pcs/workbench-pane.pper
- R code/GEO/GSE26566/.Rproj.user/A2AA1BB7/persistent-state
- R code/GEO/GSE26566/.Rproj.user/A2AA1BB7/presentation/
- R code/GEO/GSE26566/.Rproj.user/A2AA1BB7/profiles-cache/
- R code/GEO/GSE26566/.Rproj.user/A2AA1BB7/rmd-outputs
- R code/GEO/GSE26566/.Rproj.user/A2AA1BB7/saved_source_markers
- R code/GEO/GSE26566/.Rproj.user/A2AA1BB7/sources/
- R code/GEO/GSE26566/.Rproj.user/A2AA1BB7/sources/per/
- R code/GEO/GSE26566/.Rproj.user/A2AA1BB7/sources/per/t/
- R code/GEO/GSE26566/.Rproj.user/A2AA1BB7/sources/per/t/4CC4099B
- R code/GEO/GSE26566/.Rproj.user/A2AA1BB7/sources/per/t/4CC4099B-contents
- R code/GEO/GSE26566/.Rproj.user/A2AA1BB7/sources/per/u/
- R code/GEO/GSE26566/.Rproj.user/A2AA1BB7/sources/prop/
- R code/GEO/GSE26566/.Rproj.user/A2AA1BB7/sources/prop/0236E07E
- R code/GEO/GSE26566/.Rproj.user/A2AA1BB7/sources/prop/0A6AFDC3
- R code/GEO/GSE26566/.Rproj.user/A2AA1BB7/sources/prop/0C71A8A9
- R code/GEO/GSE26566/.Rproj.user/A2AA1BB7/sources/prop/0DEA3A08
- R code/GEO/GSE26566/.Rproj.user/A2AA1BB7/sources/prop/10D217EA
- R code/GEO/GSE26566/.Rproj.user/A2AA1BB7/sources/prop/227C2905
- R code/GEO/GSE26566/.Rproj.user/A2AA1BB7/sources/prop/2667ABFF
- R code/GEO/GSE26566/.Rproj.user/A2AA1BB7/sources/prop/26D4ADCA
- R code/GEO/GSE26566/.Rproj.user/A2AA1BB7/sources/prop/2EE0AD97
- R code/GEO/GSE26566/.Rproj.user/A2AA1BB7/sources/prop/3ED97F7D
- R code/GEO/GSE26566/.Rproj.user/A2AA1BB7/sources/prop/67E2FB68
- R code/GEO/GSE26566/.Rproj.user/A2AA1BB7/sources/prop/712E8A6F
- R code/GEO/GSE26566/.Rproj.user/A2AA1BB7/sources/prop/9EED109B
- R code/GEO/GSE26566/.Rproj.user/A2AA1BB7/sources/prop/A0E052D4
- R code/GEO/GSE26566/.Rproj.user/A2AA1BB7/sources/prop/B86A1D2F
- R code/GEO/GSE26566/.Rproj.user/A2AA1BB7/sources/prop/C1C4A248
- R code/GEO/GSE26566/.Rproj.user/A2AA1BB7/sources/prop/DDE53FA2
- R code/GEO/GSE26566/.Rproj.user/A2AA1BB7/sources/prop/E2B33B59
- R code/GEO/GSE26566/.Rproj.user/A2AA1BB7/sources/prop/E2C4D3AB
- R code/GEO/GSE26566/.Rproj.user/A2AA1BB7/sources/prop/E3ED7D83
- R code/GEO/GSE26566/.Rproj.user/A2AA1BB7/sources/prop/E883F085
- R code/GEO/GSE26566/.Rproj.user/A2AA1BB7/sources/prop/E96417AF
- R code/GEO/GSE26566/.Rproj.user/A2AA1BB7/sources/prop/F28F4BFE
- R code/GEO/GSE26566/.Rproj.user/A2AA1BB7/sources/prop/F78DD668
- R code/GEO/GSE26566/.Rproj.user/A2AA1BB7/sources/prop/INDEX
- R code/GEO/GSE26566/.Rproj.user/A2AA1BB7/tutorial/
- R code/GEO/GSE26566/.Rproj.user/A2AA1BB7/viewer-cache/
- R code/GEO/GSE26566/.Rproj.user/A2AA1BB7/viewer_history/
- R code/GEO/GSE26566/.Rproj.user/CDAFF3E3/
- R code/GEO/GSE26566/.Rproj.user/CDAFF3E3/bibliography-index/
- R code/GEO/GSE26566/.Rproj.user/CDAFF3E3/build_options
- R code/GEO/GSE26566/.Rproj.user/CDAFF3E3/ctx/
- R code/GEO/GSE26566/.Rproj.user/CDAFF3E3/explorer-cache/
- R code/GEO/GSE26566/.Rproj.user/CDAFF3E3/pcs/
- R code/GEO/GSE26566/.Rproj.user/CDAFF3E3/pcs/files-pane.pper
- R code/GEO/GSE26566/.Rproj.user/CDAFF3E3/pcs/source-pane.pper
- R code/GEO/GSE26566/.Rproj.user/CDAFF3E3/pcs/windowlayoutstate.pper
- R code/GEO/GSE26566/.Rproj.user/CDAFF3E3/pcs/workbench-pane.pper
- R code/GEO/GSE26566/.Rproj.user/CDAFF3E3/presentation/
- R code/GEO/GSE26566/.Rproj.user/CDAFF3E3/profiles-cache/
- R code/GEO/GSE26566/.Rproj.user/CDAFF3E3/rmd-outputs
- R code/GEO/GSE26566/.Rproj.user/CDAFF3E3/saved_source_markers
- R code/GEO/GSE26566/.Rproj.user/CDAFF3E3/sources/
- R code/GEO/GSE26566/.Rproj.user/CDAFF3E3/sources/per/
- R code/GEO/GSE26566/.Rproj.user/CDAFF3E3/sources/per/t/
- R code/GEO/GSE26566/.Rproj.user/CDAFF3E3/sources/per/t/86B198C3
- R code/GEO/GSE26566/.Rproj.user/CDAFF3E3/sources/per/t/86B198C3-contents
- R code/GEO/GSE26566/.Rproj.user/CDAFF3E3/sources/per/t/AE5D5F11
- R code/GEO/GSE26566/.Rproj.user/CDAFF3E3/sources/per/t/AE5D5F11-contents
- R code/GEO/GSE26566/.Rproj.user/CDAFF3E3/sources/per/t/D209353D
- R code/GEO/GSE26566/.Rproj.user/CDAFF3E3/sources/per/t/D209353D-contents
- R code/GEO/GSE26566/.Rproj.user/CDAFF3E3/sources/per/t/EB5D46E8
- R code/GEO/GSE26566/.Rproj.user/CDAFF3E3/sources/per/t/EB5D46E8-contents
- R code/GEO/GSE26566/.Rproj.user/CDAFF3E3/sources/per/u/
- R code/GEO/GSE26566/.Rproj.user/CDAFF3E3/sources/prop/
- R code/GEO/GSE26566/.Rproj.user/CDAFF3E3/sources/prop/11144213
- R code/GEO/GSE26566/.Rproj.user/CDAFF3E3/sources/prop/748E2A78
- R code/GEO/GSE26566/.Rproj.user/CDAFF3E3/sources/prop/8AE1250D
- R code/GEO/GSE26566/.Rproj.user/CDAFF3E3/sources/prop/CE940156
- R code/GEO/GSE26566/.Rproj.user/CDAFF3E3/sources/prop/E69F6C61
- R code/GEO/GSE26566/.Rproj.user/CDAFF3E3/sources/prop/INDEX
- R code/GEO/GSE26566/.Rproj.user/CDAFF3E3/tutorial/
- R code/GEO/GSE26566/.Rproj.user/CDAFF3E3/viewer-cache/
- R code/GEO/GSE26566/.Rproj.user/shared/
- R code/GEO/GSE26566/.Rproj.user/shared/notebooks/
- R code/GEO/GSE26566/.Rproj.user/shared/notebooks/patch-chunk-names
- R code/GEO/GSE26566/.Rproj.user/shared/notebooks/paths
- R code/GEO/GSE26566/00_pre_install.R
- R code/GEO/GSE26566/01_改进的数据准备.R
- R code/GEO/GSE26566/02_group_ids.R
- R code/GEO/GSE26566/03_pca_heatmap.R
- R code/GEO/GSE26566/04_DEG.R
- R code/GEO/GSE26566/05_plots.R
- R code/GEO/GSE26566/06_anno.R
- R code/GEO/GSE26566/07_string.R
- R code/GEO/GSE26566/9差异基因在TM中的表达差异.R
- R code/GEO/GSE26566/CHOL.Rproj
- R code/GEO/GSE26566/DPT与趋化因子黏附因子的联系.R
- R code/GEO/GSE26566/GSE26566_series_matrix.txt.gz.curltmp
- R code/GEO/GSE45001/
- R code/GEO/GSE45001/.Rhistory
- R code/GEO/GSE45001/.Rproj.user/
- R code/GEO/GSE45001/.Rproj.user/A2AA1BB7/
- R code/GEO/GSE45001/.Rproj.user/A2AA1BB7/bibliography-index/
- R code/GEO/GSE45001/.Rproj.user/A2AA1BB7/build_options
- R code/GEO/GSE45001/.Rproj.user/A2AA1BB7/ctx/
- R code/GEO/GSE45001/.Rproj.user/A2AA1BB7/explorer-cache/
- R code/GEO/GSE45001/.Rproj.user/A2AA1BB7/pcs/
- R code/GEO/GSE45001/.Rproj.user/A2AA1BB7/pcs/files-pane.pper
- R code/GEO/GSE45001/.Rproj.user/A2AA1BB7/pcs/source-pane.pper
- R code/GEO/GSE45001/.Rproj.user/A2AA1BB7/pcs/windowlayoutstate.pper
- R code/GEO/GSE45001/.Rproj.user/A2AA1BB7/pcs/workbench-pane.pper
- R code/GEO/GSE45001/.Rproj.user/A2AA1BB7/presentation/
- R code/GEO/GSE45001/.Rproj.user/A2AA1BB7/profiles-cache/
- R code/GEO/GSE45001/.Rproj.user/A2AA1BB7/rmd-outputs
- R code/GEO/GSE45001/.Rproj.user/A2AA1BB7/saved_source_markers
- R code/GEO/GSE45001/.Rproj.user/A2AA1BB7/sources/
- R code/GEO/GSE45001/.Rproj.user/A2AA1BB7/sources/per/
- R code/GEO/GSE45001/.Rproj.user/A2AA1BB7/sources/per/t/
- R code/GEO/GSE45001/.Rproj.user/A2AA1BB7/sources/per/u/
- R code/GEO/GSE45001/.Rproj.user/A2AA1BB7/sources/prop/
- R code/GEO/GSE45001/.Rproj.user/A2AA1BB7/sources/prop/2488ED6D
- R code/GEO/GSE45001/.Rproj.user/A2AA1BB7/sources/prop/3DB3B2E4
- R code/GEO/GSE45001/.Rproj.user/A2AA1BB7/sources/prop/40CDB2F7
- R code/GEO/GSE45001/.Rproj.user/A2AA1BB7/sources/prop/41333EB7
- R code/GEO/GSE45001/.Rproj.user/A2AA1BB7/sources/prop/56F5373B
- R code/GEO/GSE45001/.Rproj.user/A2AA1BB7/sources/prop/75266931
- R code/GEO/GSE45001/.Rproj.user/A2AA1BB7/sources/prop/90128232
- R code/GEO/GSE45001/.Rproj.user/A2AA1BB7/sources/prop/975FE516
- R code/GEO/GSE45001/.Rproj.user/A2AA1BB7/sources/prop/AC57E590
- R code/GEO/GSE45001/.Rproj.user/A2AA1BB7/sources/prop/B819F1AD
- R code/GEO/GSE45001/.Rproj.user/A2AA1BB7/sources/prop/B93D0B33
- R code/GEO/GSE45001/.Rproj.user/A2AA1BB7/sources/prop/C7BECACF
- R code/GEO/GSE45001/.Rproj.user/A2AA1BB7/sources/prop/D71630B2
- R code/GEO/GSE45001/.Rproj.user/A2AA1BB7/sources/prop/E63C5E0A
- R code/GEO/GSE45001/.Rproj.user/A2AA1BB7/sources/prop/INDEX
- R code/GEO/GSE45001/.Rproj.user/A2AA1BB7/tutorial/
- R code/GEO/GSE45001/.Rproj.user/A2AA1BB7/viewer-cache/
- R code/GEO/GSE45001/.Rproj.user/shared/
- R code/GEO/GSE45001/.Rproj.user/shared/notebooks/
- R code/GEO/GSE45001/.Rproj.user/shared/notebooks/patch-chunk-names
- R code/GEO/GSE45001/.Rproj.user/shared/notebooks/paths
- R code/GEO/GSE45001/00_pre_install.R
- R code/GEO/GSE45001/01_start_GEO.R
- R code/GEO/GSE45001/02_group_ids.R
- R code/GEO/GSE45001/03_pca_heatmap.R
- R code/GEO/GSE45001/04_DEG.R
- R code/GEO/GSE45001/05_plots.R
- R code/GEO/GSE45001/06_anno.R
- R code/GEO/GSE45001/07_string.R
- R code/GEO/GSE45001/9差异基因在TM中的表达差异.R
- R code/GEO/GSE45001/DPT与趋化因子及黏附因子的相关性.R
- R code/GEO/GSE45001/GSE45001.Rproj
- R code/TCGA/
- R code/TCGA/CHOL2/
- R code/TCGA/CHOL2/.Rhistory
- R code/TCGA/CHOL2/.Rproj.user/
- R code/TCGA/CHOL2/.Rproj.user/A2AA1BB7/
- R code/TCGA/CHOL2/.Rproj.user/A2AA1BB7/bibliography-index/
- R code/TCGA/CHOL2/.Rproj.user/A2AA1BB7/build_options
- R code/TCGA/CHOL2/.Rproj.user/A2AA1BB7/ctx/
- R code/TCGA/CHOL2/.Rproj.user/A2AA1BB7/explorer-cache/
- R code/TCGA/CHOL2/.Rproj.user/A2AA1BB7/pcs/
- R code/TCGA/CHOL2/.Rproj.user/A2AA1BB7/pcs/debug-breakpoints.pper
- R code/TCGA/CHOL2/.Rproj.user/A2AA1BB7/pcs/files-pane.pper
- R code/TCGA/CHOL2/.Rproj.user/A2AA1BB7/pcs/source-pane.pper
- R code/TCGA/CHOL2/.Rproj.user/A2AA1BB7/pcs/windowlayoutstate.pper
- R code/TCGA/CHOL2/.Rproj.user/A2AA1BB7/pcs/workbench-pane.pper
- R code/TCGA/CHOL2/.Rproj.user/A2AA1BB7/persistent-state
- R code/TCGA/CHOL2/.Rproj.user/A2AA1BB7/presentation/
- R code/TCGA/CHOL2/.Rproj.user/A2AA1BB7/profiles-cache/
- R code/TCGA/CHOL2/.Rproj.user/A2AA1BB7/rmd-outputs
- R code/TCGA/CHOL2/.Rproj.user/A2AA1BB7/saved_source_markers
- R code/TCGA/CHOL2/.Rproj.user/A2AA1BB7/sources/
- R code/TCGA/CHOL2/.Rproj.user/A2AA1BB7/sources/per/
- R code/TCGA/CHOL2/.Rproj.user/A2AA1BB7/sources/per/t/
- R code/TCGA/CHOL2/.Rproj.user/A2AA1BB7/sources/per/t/8A6269A7
- R code/TCGA/CHOL2/.Rproj.user/A2AA1BB7/sources/per/t/8A6269A7-contents
- R code/TCGA/CHOL2/.Rproj.user/A2AA1BB7/sources/per/t/B1EF3CBD
- R code/TCGA/CHOL2/.Rproj.user/A2AA1BB7/sources/per/t/B1EF3CBD-contents
- R code/TCGA/CHOL2/.Rproj.user/A2AA1BB7/sources/per/u/
- R code/TCGA/CHOL2/.Rproj.user/A2AA1BB7/sources/per/u/DC606C3B
- R code/TCGA/CHOL2/.Rproj.user/A2AA1BB7/sources/per/u/DC606C3B-contents
- R code/TCGA/CHOL2/.Rproj.user/A2AA1BB7/sources/prop/
- R code/TCGA/CHOL2/.Rproj.user/A2AA1BB7/sources/prop/0242E9DA
- R code/TCGA/CHOL2/.Rproj.user/A2AA1BB7/sources/prop/0441C102
- R code/TCGA/CHOL2/.Rproj.user/A2AA1BB7/sources/prop/0B8A014B
- R code/TCGA/CHOL2/.Rproj.user/A2AA1BB7/sources/prop/11C34435
- R code/TCGA/CHOL2/.Rproj.user/A2AA1BB7/sources/prop/11D15645
- R code/TCGA/CHOL2/.Rproj.user/A2AA1BB7/sources/prop/14C2EA09
- R code/TCGA/CHOL2/.Rproj.user/A2AA1BB7/sources/prop/164E348C
- R code/TCGA/CHOL2/.Rproj.user/A2AA1BB7/sources/prop/1CCF6E68
- R code/TCGA/CHOL2/.Rproj.user/A2AA1BB7/sources/prop/2495F15F
- R code/TCGA/CHOL2/.Rproj.user/A2AA1BB7/sources/prop/25C02862
- R code/TCGA/CHOL2/.Rproj.user/A2AA1BB7/sources/prop/28DDE8B1
- R code/TCGA/CHOL2/.Rproj.user/A2AA1BB7/sources/prop/29D79CD7
- R code/TCGA/CHOL2/.Rproj.user/A2AA1BB7/sources/prop/3189DBFC
- R code/TCGA/CHOL2/.Rproj.user/A2AA1BB7/sources/prop/391D2AAB
- R code/TCGA/CHOL2/.Rproj.user/A2AA1BB7/sources/prop/3987CA22
- R code/TCGA/CHOL2/.Rproj.user/A2AA1BB7/sources/prop/3A24D9B9
- R code/TCGA/CHOL2/.Rproj.user/A2AA1BB7/sources/prop/4774084B
- R code/TCGA/CHOL2/.Rproj.user/A2AA1BB7/sources/prop/48AF0318
- R code/TCGA/CHOL2/.Rproj.user/A2AA1BB7/sources/prop/48BDFED8
- R code/TCGA/CHOL2/.Rproj.user/A2AA1BB7/sources/prop/4A2BC47D
- R code/TCGA/CHOL2/.Rproj.user/A2AA1BB7/sources/prop/4D3738DD
- R code/TCGA/CHOL2/.Rproj.user/A2AA1BB7/sources/prop/5163A1EA
- R code/TCGA/CHOL2/.Rproj.user/A2AA1BB7/sources/prop/5683C0F2
- R code/TCGA/CHOL2/.Rproj.user/A2AA1BB7/sources/prop/598F4488
- R code/TCGA/CHOL2/.Rproj.user/A2AA1BB7/sources/prop/5BF36A56
- R code/TCGA/CHOL2/.Rproj.user/A2AA1BB7/sources/prop/5E17D423
- R code/TCGA/CHOL2/.Rproj.user/A2AA1BB7/sources/prop/5E7C8C91
- R code/TCGA/CHOL2/.Rproj.user/A2AA1BB7/sources/prop/5FF485D5
- R code/TCGA/CHOL2/.Rproj.user/A2AA1BB7/sources/prop/66BC9A0B
- R code/TCGA/CHOL2/.Rproj.user/A2AA1BB7/sources/prop/69F4691E
- R code/TCGA/CHOL2/.Rproj.user/A2AA1BB7/sources/prop/6C142261
- R code/TCGA/CHOL2/.Rproj.user/A2AA1BB7/sources/prop/7047B49B
- R code/TCGA/CHOL2/.Rproj.user/A2AA1BB7/sources/prop/717635F8
- R code/TCGA/CHOL2/.Rproj.user/A2AA1BB7/sources/prop/79014A7B
- R code/TCGA/CHOL2/.Rproj.user/A2AA1BB7/sources/prop/79BB7D24
- R code/TCGA/CHOL2/.Rproj.user/A2AA1BB7/sources/prop/79C9E71B
- R code/TCGA/CHOL2/.Rproj.user/A2AA1BB7/sources/prop/7AF24F65
- R code/TCGA/CHOL2/.Rproj.user/A2AA1BB7/sources/prop/7C1ADD87
- R code/TCGA/CHOL2/.Rproj.user/A2AA1BB7/sources/prop/7E782D47
- R code/TCGA/CHOL2/.Rproj.user/A2AA1BB7/sources/prop/7E843C67
- R code/TCGA/CHOL2/.Rproj.user/A2AA1BB7/sources/prop/866CF9C7
- R code/TCGA/CHOL2/.Rproj.user/A2AA1BB7/sources/prop/8BA490B0
- R code/TCGA/CHOL2/.Rproj.user/A2AA1BB7/sources/prop/8D2B8798
- R code/TCGA/CHOL2/.Rproj.user/A2AA1BB7/sources/prop/8E654CDD
- R code/TCGA/CHOL2/.Rproj.user/A2AA1BB7/sources/prop/8F13799E
- R code/TCGA/CHOL2/.Rproj.user/A2AA1BB7/sources/prop/953E5D8F
- R code/TCGA/CHOL2/.Rproj.user/A2AA1BB7/sources/prop/95F81B02
- R code/TCGA/CHOL2/.Rproj.user/A2AA1BB7/sources/prop/963898A0
- R code/TCGA/CHOL2/.Rproj.user/A2AA1BB7/sources/prop/965ABADE
- R code/TCGA/CHOL2/.Rproj.user/A2AA1BB7/sources/prop/98CBD79E
- R code/TCGA/CHOL2/.Rproj.user/A2AA1BB7/sources/prop/9A7A685E
- R code/TCGA/CHOL2/.Rproj.user/A2AA1BB7/sources/prop/9B3417E2
- R code/TCGA/CHOL2/.Rproj.user/A2AA1BB7/sources/prop/9B8E6DC2
- R code/TCGA/CHOL2/.Rproj.user/A2AA1BB7/sources/prop/9D2336FB
- R code/TCGA/CHOL2/.Rproj.user/A2AA1BB7/sources/prop/A0D2FB33
- R code/TCGA/CHOL2/.Rproj.user/A2AA1BB7/sources/prop/A4B56D43
- R code/TCGA/CHOL2/.Rproj.user/A2AA1BB7/sources/prop/A853444C
- R code/TCGA/CHOL2/.Rproj.user/A2AA1BB7/sources/prop/A9ABF501
- R code/TCGA/CHOL2/.Rproj.user/A2AA1BB7/sources/prop/AF28FDA1
- R code/TCGA/CHOL2/.Rproj.user/A2AA1BB7/sources/prop/B47155EE
- R code/TCGA/CHOL2/.Rproj.user/A2AA1BB7/sources/prop/B54E1F7E
- R code/TCGA/CHOL2/.Rproj.user/A2AA1BB7/sources/prop/B722D11F
- R code/TCGA/CHOL2/.Rproj.user/A2AA1BB7/sources/prop/B8019412
- R code/TCGA/CHOL2/.Rproj.user/A2AA1BB7/sources/prop/C165D661
- R code/TCGA/CHOL2/.Rproj.user/A2AA1BB7/sources/prop/C3FAF87F
- R code/TCGA/CHOL2/.Rproj.user/A2AA1BB7/sources/prop/C497E138
- R code/TCGA/CHOL2/.Rproj.user/A2AA1BB7/sources/prop/C4A8B4DF
- R code/TCGA/CHOL2/.Rproj.user/A2AA1BB7/sources/prop/C76BBC44
- R code/TCGA/CHOL2/.Rproj.user/A2AA1BB7/sources/prop/CEC42851
- R code/TCGA/CHOL2/.Rproj.user/A2AA1BB7/sources/prop/CFAF08F3
- R code/TCGA/CHOL2/.Rproj.user/A2AA1BB7/sources/prop/D3A639D9
- R code/TCGA/CHOL2/.Rproj.user/A2AA1BB7/sources/prop/D3D0FEE1
- R code/TCGA/CHOL2/.Rproj.user/A2AA1BB7/sources/prop/D66049E2
- R code/TCGA/CHOL2/.Rproj.user/A2AA1BB7/sources/prop/D7B219B0
- R code/TCGA/CHOL2/.Rproj.user/A2AA1BB7/sources/prop/E15D9AB3
- R code/TCGA/CHOL2/.Rproj.user/A2AA1BB7/sources/prop/E1C181FA
- R code/TCGA/CHOL2/.Rproj.user/A2AA1BB7/sources/prop/E8FC3202
- R code/TCGA/CHOL2/.Rproj.user/A2AA1BB7/sources/prop/F289D83C
- R code/TCGA/CHOL2/.Rproj.user/A2AA1BB7/sources/prop/F2EFDE04
- R code/TCGA/CHOL2/.Rproj.user/A2AA1BB7/sources/prop/F30D2290
- R code/TCGA/CHOL2/.Rproj.user/A2AA1BB7/sources/prop/F4A2A5C6
- R code/TCGA/CHOL2/.Rproj.user/A2AA1BB7/sources/prop/F4D1C7FE
- R code/TCGA/CHOL2/.Rproj.user/A2AA1BB7/sources/prop/FCCC45E2
- R code/TCGA/CHOL2/.Rproj.user/A2AA1BB7/sources/prop/FD4AE750
- R code/TCGA/CHOL2/.Rproj.user/A2AA1BB7/sources/prop/FE48CFE2
- R code/TCGA/CHOL2/.Rproj.user/A2AA1BB7/sources/prop/INDEX
- R code/TCGA/CHOL2/.Rproj.user/A2AA1BB7/tutorial/
- R code/TCGA/CHOL2/.Rproj.user/A2AA1BB7/viewer-cache/
- R code/TCGA/CHOL2/.Rproj.user/A2AA1BB7/viewer_history/
- R code/TCGA/CHOL2/.Rproj.user/shared/
- R code/TCGA/CHOL2/.Rproj.user/shared/notebooks/
- R code/TCGA/CHOL2/.Rproj.user/shared/notebooks/14848E2B-11.timeROC/
- R code/TCGA/CHOL2/.Rproj.user/shared/notebooks/14848E2B-11.timeROC/1/
- R code/TCGA/CHOL2/.Rproj.user/shared/notebooks/14848E2B-11.timeROC/1/s/
- R code/TCGA/CHOL2/.Rproj.user/shared/notebooks/14848E2B-11.timeROC/1/s/chunks.json
- R code/TCGA/CHOL2/.Rproj.user/shared/notebooks/15F4CF46-13_maf/
- R code/TCGA/CHOL2/.Rproj.user/shared/notebooks/15F4CF46-13_maf/1/
- R code/TCGA/CHOL2/.Rproj.user/shared/notebooks/15F4CF46-13_maf/1/s/
- R code/TCGA/CHOL2/.Rproj.user/shared/notebooks/15F4CF46-13_maf/1/s/chunks.json
- R code/TCGA/CHOL2/.Rproj.user/shared/notebooks/46D34C8A-5_surv_dat/
- R code/TCGA/CHOL2/.Rproj.user/shared/notebooks/46D34C8A-5_surv_dat/1/
- R code/TCGA/CHOL2/.Rproj.user/shared/notebooks/46D34C8A-5_surv_dat/1/A2AA1BB75648D65A/
- R code/TCGA/CHOL2/.Rproj.user/shared/notebooks/46D34C8A-5_surv_dat/1/A2AA1BB75648D65A/chunks.json
- R code/TCGA/CHOL2/.Rproj.user/shared/notebooks/46D34C8A-5_surv_dat/1/A2AA1BB769666A58/
- R code/TCGA/CHOL2/.Rproj.user/shared/notebooks/46D34C8A-5_surv_dat/1/A2AA1BB769666A58/chunks.json
- R code/TCGA/CHOL2/.Rproj.user/shared/notebooks/46D34C8A-5_surv_dat/1/s/
- R code/TCGA/CHOL2/.Rproj.user/shared/notebooks/46D34C8A-5_surv_dat/1/s/chunks.json
- R code/TCGA/CHOL2/.Rproj.user/shared/notebooks/5CC5AB4E-4___免疫分析/
[truncated: 448 more entries]
