# Supplementary material for: Downregulation of dermatopontin in cholangiocarcinoma cells suppresses CCL19 secretion of macrophages and immune infiltration
Source: J Cancer Res Clin Oncol. 2024 Feb 1;150(2):66. doi: 10.1007/s00432-023-05532-1 (PMC10834663; doi:10.1007/s00432-023-05532-1)
Supplement: Supplementary file 1 — Supplementary file1 (ZIP 153266 KB) [file 432_2023_5532_MOESM1_ESM.zip › R code/GEO/GSE26566/02_group_ids.R]

# Group(实验分组)和ids(探针注释)
rm(list = ls())  
load(file = "step1output.Rdata")
library(stringr)
# 1.Group----
# 第一类，有现成的可以用来分组的列
Group = pd$`disease state:ch1` 

#第二类，自己生成
Group = c(rep("RA",times=13),
          rep("control",times=9))
Group = rep(c("RA","control"),times = c(13,9))

#第三类，匹配关键词，自行分类
Group=ifelse(str_detect(pd$source_name_ch1,"Normal"),
             "Normal",
             "Tumor")

#设置参考水平，指定levels，对照组在前，处理组在后
Group = factor(Group,
               levels = c("Normal","Tumor"))
Group

#2.探针注释的获取-----------------
#捷径
#自己补充：lncRNA基因注释方法
library(devtools)
install_github("jmzeng1314/AnnoProbe")
library(AnnoProbe)
gpl='GPL570'
ids=idmap(gpl,type = 'pipe')
head(ids)
dim(ids)
#老师提及捷径
library(tinyarray)
find_anno(gpl_number)
ids <- AnnoProbe::idmap('GPL6104')
#方法1 BioconductorR包(最常用)
gpl_number 
#http://www.bio-info-trainee.com/1399.html
if(!require(hgu133plus2.db))BiocManager::install("hgu133plus2.db")
library(hgu133plus2.db)
ls("package:hgu133plus2.db")
ids <- toTable(hgu133plus2SYMBOL)
head(ids)
# 方法2 读取GPL平台的soft文件，按列取子集
##https://www.ncbi.nlm.nih.gov/geo/query/acc.cgi?acc=GPL570
if(F){
  library(GEOquery)
  #注：soft文件列名不统一，活学活用，有的表格里没有symbol列，也有的GPL平台没有提供注释
  a = getGEO(gpl_number,destdir = ".")
  b = a@dataTable@table
  colnames(b)
  ids = b[,c("ID","Symbol")]
  colnames(ids) = c("probe_id","symbol")
  ids = ids[ids$symbol!="" & !str_detect(ids$symbol,"///"),]
}

# 方法3 官网下载注释文件并读取
##http://www.affymetrix.com/support/technical/byproduct.affx?product=hg-u133-plus
# 方法4 自主注释 
#https://mp.weixin.qq.com/s/mrtjpN8yDKUdCSvSUuUwcA
save(exp,Group,ids,gse_number,file = "step2output.Rdata")
