# Supplementary material for: Downregulation of dermatopontin in cholangiocarcinoma cells suppresses CCL19 secretion of macrophages and immune infiltration
Source: J Cancer Res Clin Oncol. 2024 Feb 1;150(2):66. doi: 10.1007/s00432-023-05532-1 (PMC10834663; doi:10.1007/s00432-023-05532-1)
Supplement: Supplementary file 1 — Supplementary file1 (ZIP 153266 KB) [file 432_2023_5532_MOESM1_ESM.zip › R code/GEO/GSE26566/03_pca_heatmap.R]

rm(list = ls())  
load(file = "step1output.Rdata")
load(file = "step2output.Rdata")

library(tinyarray)
exp1 = trans_array(exp,ids)
Group1=Group
save(exp1,Group1,file = 'combine1.Rdata')
#输入数据：exp和Group
#Principal Component Analysis
#http://www.sthda.com/english/articles/31-principal-component-methods-in-r-practical-guide/112-pca-principal-component-analysis-essentials

# 1.PCA 图----
dat=as.data.frame(t(exp))
library(FactoMineR)
library(factoextra) 
dat.pca <- PCA(dat, graph = FALSE)
pca_plot <- fviz_pca_ind(dat.pca,
                         geom.ind = "point", # show points only (nbut not "text")
                         col.ind = Group, # color by groups
                         palette = c("#00AFBB", "#E7B800"),
                         addEllipses = TRUE, # Concentration ellipses
                         legend.title = "Groups"
)
pca_plot
save(pca_plot,file = "pca_plot.Rdata")

# 2.top 1000 sd 热图---- 
cg=names(tail(sort(apply(exp,1,sd)),1000))
n=exp[cg,]

# 直接画热图，对比不鲜明
library(pheatmap)
annotation_col=data.frame(group=Group)
rownames(annotation_col)=colnames(n) 
pheatmap(n,
         show_colnames =F,
         show_rownames = F,
         annotation_col=annotation_col
)

# 按行标准化
pheatmap(n,
         show_colnames =F,
         show_rownames = F,
         annotation_col=annotation_col,
         scale = "row",
         breaks = seq(-3,3,length.out = 100)
         ) 
dev.off()

# 关于scale的进一步学习：zz.scale.R
