# Supplementary material for: Downregulation of dermatopontin in cholangiocarcinoma cells suppresses CCL19 secretion of macrophages and immune infiltration
Source: J Cancer Res Clin Oncol. 2024 Feb 1;150(2):66. doi: 10.1007/s00432-023-05532-1 (PMC10834663; doi:10.1007/s00432-023-05532-1)
Supplement: Supplementary file 1 — Supplementary file1 (ZIP 153266 KB) [file 432_2023_5532_MOESM1_ESM.zip › R code/GEO/GSE26566/04_DEG.R]

rm(list = ls()) 
load(file = "step2output.Rdata")
#差异分析，用limma包来做
#需要表达矩阵和Group，不需要改
library(limma)
design=model.matrix(~Group)
fit=lmFit(exp,design)
fit=eBayes(fit)
deg=topTable(fit,coef=2,number = Inf)

#为deg数据框添加几列
#1.加probe_id列，把行名变成一列
library(dplyr)
deg <- mutate(deg,probe_id=rownames(deg))
#2.加上探针注释
ids = ids[!duplicated(ids$symbol),]
#其他去重方式在zz.去重.R
deg <- inner_join(deg,ids,by="probe_id")
nrow(deg)

#3.加change列,标记上下调基因
logFC_t=1
P.Value_t = 0.05
k1 = (deg$P.Value < P.Value_t)&(deg$logFC < -logFC_t)
k2 = (deg$P.Value < P.Value_t)&(deg$logFC > logFC_t)
deg <- mutate(deg,change = ifelse(k1,"down",ifelse(k2,"up","stable")))
table(deg$change)
#4.加ENTREZID列，用于富集分析（symbol转entrezid，然后inner_join）
library(clusterProfiler)
library(org.Hs.eg.db)
s2e <- bitr(deg$symbol, 
            fromType = "SYMBOL",
            toType = "ENTREZID",
            OrgDb = org.Hs.eg.db)#人类
#其他物种http://bioconductor.org/packages/release/BiocViews.html#___OrgDb
dim(deg)
deg <- inner_join(deg,s2e,by=c("symbol"="SYMBOL"))
dim(deg)
length(unique(deg$symbol))
save(Group,deg,logFC_t,P.Value_t,gse_number,file = "step4output.Rdata")
