# Supplementary material for: Downregulation of dermatopontin in cholangiocarcinoma cells suppresses CCL19 secretion of macrophages and immune infiltration
Source: J Cancer Res Clin Oncol. 2024 Feb 1;150(2):66. doi: 10.1007/s00432-023-05532-1 (PMC10834663; doi:10.1007/s00432-023-05532-1)
Supplement: Supplementary file 1 — Supplementary file1 (ZIP 153266 KB) [file 432_2023_5532_MOESM1_ESM.zip › R code/GEO/GSE26566/9差异基因在TM中的表达差异.R]

rm(list=ls())
load(file = "combine1.Rdata")

library(stringr)
genes=c('DPT','BUB1B','TROAP','CST1','GPAM','MT1F','PAH','CFHR3','FCN1')
GG=exp1[genes,] 
library(tinyarray)
ff=draw_boxplot(GG,Group1,color = c("#32B8C6","#FF4500"),grouplab = "DPT")
ff
library(ggplot2)
ggsave('9差异基因在TM中的表达差异.png',plot = ff,dpi = 300)

gg=draw_boxplot(GG,Group1,color = c("#32B8C6","#FF4500"),grouplab = "DPT")+
  coord_flip()
gg
ggsave('9差异基因在TM中的表达差异2.png',plot = gg,dpi = 300,width = 6,height = 10)
