# Supplementary material for: Downregulation of dermatopontin in cholangiocarcinoma cells suppresses CCL19 secretion of macrophages and immune infiltration
Source: J Cancer Res Clin Oncol. 2024 Feb 1;150(2):66. doi: 10.1007/s00432-023-05532-1 (PMC10834663; doi:10.1007/s00432-023-05532-1)
Supplement: Supplementary file 1 — Supplementary file1 (ZIP 153266 KB) [file 432_2023_5532_MOESM1_ESM.zip › R code/GEO/GSE26566/DPT与趋化因子黏附因子的联系.R]

rm(list = ls()) 
load(file = 'step4output.Rdata')
load(file = 'combine1.Rdata')
dat=colnames(exp1)
dat=as.data.frame(dat)
dat$DPT=exp1['DPT',]
Agene=c('DPT')
DPT=dat[,Agene]
DPT= ifelse(DPT>median(DPT),"High","Low")
dat$DPT1=DPT
DPT= factor(DPT,levels = c("Low","High"))

chemokine=c('CCL1','CCL2','CCL3','CCL3L1','CCL4','CCL4L1','CCL5','CCL7','CCL8',
            'CCL11','CCL13','CCL14','CCL15','CCL16','CCL17','CCL18','CCL19',
            'CCL20','CCL21','CCL22','CCL23','CCL24','CCL25','CCL26','CCL27','CCL28',
            'CXCL1','CXCL2','CXCL3','CXCL4','CXCL4L1','CXCL5','CXCL6','CXCL7','CXCL8',
            'CXCL9','CXCL10','CXCL11','CXCL12','CXCL13','CXCL14','CXCL16','CXCL17',
            'XCL1','XCL2',
            'CX3CL1',
            'CCR1','CCR2','CCR3','CCR4','CCR5','CCR6','CCR7','CCR8','CCR9','CCR10',
            'CXCR1','CXCR2','CXCR3','CXCR4','CXCR5','CXCR6',
            'XCR1',
            'CX3CR1')
CG=intersect(rownames(exp1),chemokine)
CG=exp1[CG,]

library(tinyarray)
ff=draw_boxplot(CG,DPT,color = c("#32B8C6","#FF4500"),grouplab = "DPT")
ff
library(ggplot2)
ggsave('DPT与趋化因子相关性.png',plot = ff,dpi = 300,width = 16,height = 5)


CAM=c('SELP','SELE','SELL','SELPLG','PSGL1','MAdCAM1','NTAN1',
      'CDH1','CDH2','CDH3','CDH5',
      'ICAM1','ICAM2','ICAM3','VCAM1','ALCAM','DNAM1','CD226',
      'ITGB1','ITGAL','ITGB2','ITGA4','AOC3')

CAM=intersect(rownames(exp1),CAM)
CAM=exp1[CAM,]

library(tinyarray)
gg=draw_boxplot(CAM,DPT,color = c("#32B8C6","#FF4500"),grouplab = "DPT")
gg
ggsave('DPT与黏附因子相关性.png',plot = gg,dpi = 300,width = 10,height = 4)
