# Supplementary material for: Downregulation of dermatopontin in cholangiocarcinoma cells suppresses CCL19 secretion of macrophages and immune infiltration
Source: J Cancer Res Clin Oncol. 2024 Feb 1;150(2):66. doi: 10.1007/s00432-023-05532-1 (PMC10834663; doi:10.1007/s00432-023-05532-1)
Supplement: Supplementary file 1 — Supplementary file1 (ZIP 153266 KB) [file 432_2023_5532_MOESM1_ESM.zip › R code/GEO/GSE45001/01_start_GEO.R]

#数据下载
rm(list = ls())
library(GEOquery)
gse_number = "GSE45001"
eSet <- getGEO(gse_number, 
               destdir = '.', 
               getGPL = F)
class(eSet)
length(eSet)
eSet = eSet[[1]]
#(1)提取表达矩阵exp
exp <- exprs(eSet)
exp[1:4,1:4]
boxplot(exp)
library(limma)
limma::normalizeBetweenArrays(exp)
#(2)提取临床信息
pd <- pData(eSet)
#(3)调整pd的行名顺序与exp列名完全一致
p = identical(rownames(pd),colnames(exp));p
if(!p) exp = exp[,match(rownames(pd),colnames(exp))]
#(4)提取芯片平台编号
gpl_number <- eSet@annotation
save(gse_number,pd,exp,gpl_number,file = "step1output.Rdata")
