# Supplementary material for: Downregulation of dermatopontin in cholangiocarcinoma cells suppresses CCL19 secretion of macrophages and immune infiltration
Source: J Cancer Res Clin Oncol. 2024 Feb 1;150(2):66. doi: 10.1007/s00432-023-05532-1 (PMC10834663; doi:10.1007/s00432-023-05532-1)
Supplement: Supplementary file 1 — Supplementary file1 (ZIP 153266 KB) [file 432_2023_5532_MOESM1_ESM.zip › R code/GEO/GSE45001/05_plots.R]

rm(list = ls()) 
load(file = "step1output.Rdata")
load(file = "step4output.Rdata")
#1.火山图----
library(dplyr)
library(ggplot2)
dat  = deg[!duplicated(deg$symbol),]

p <- ggplot(data = dat, 
            aes(x = logFC, 
                y = -log10(P.Value))) +
  geom_point(alpha=0.4, size=3.5, 
             aes(color=change)) +
  ylab("-log10(Pvalue)")+
  scale_color_manual(values=c("#32B8C6", "grey","#FF4500"))+
  geom_vline(xintercept=c(-logFC_t,logFC_t),lty=4,col="black",lwd=0.8) +
  geom_hline(yintercept = -log10(P.Value_t),lty=4,col="black",lwd=0.8) +
  theme_bw()
p

#for_label <- dat%>% 
# filter(symbol %in% c("HADHA","LRRFIP1"))

volcano_plot <- p #+
#  geom_point(size = 3, shape = 1, data = for_label) +
  #  ggrepel::geom_label_repel(
  #    aes(label = symbol),
  #    data = for_label,
  #   color="black"
  # )
volcano_plot

#2.差异基因热图----

load(file = 'step2output.Rdata')
# 表达矩阵行名替换
exp = exp[dat$probe_id,]
rownames(exp) = dat$symbol
if(F){
  #全部差异基因
  cg = dat$symbol[dat$change !="stable"]
  length(cg)
}else{
  #取前10上调和前10下调
  library(dplyr)
  dat2 = dat %>%
    filter(change!="stable") %>%
    arrange(logFC)
  cg = c(head(dat2$symbol,10),
         tail(dat2$symbol,10))
  }
n=exp[cg,]
dim(n)
library(stringr)
up2=dat$symbol[dat$change !="stable"& !str_detect(dat$change,"down")]
down2=dat$symbol[dat$change !="stable"& !str_detect(dat$change,"up")]
save(up2,down2,file = 'dgeo2.Rdata')
#差异基因热图
library(pheatmap)
annotation_col=data.frame(group=Group)
rownames(annotation_col)=colnames(n) 
heatmap_plot <- pheatmap(n,show_colnames =F,
                         show_rownames=F,
                         scale = "row",
                         #cluster_cols = F,
                         annotation_col=annotation_col,
                         breaks = seq(-3,3,length.out = 100)
) 
heatmap_plot
##另外中算法做火山图及热图
library(ggplot2)
library(tinyarray)
h1 = draw_heatmap(exp[dat$change !="stable",],Group,annotation_legend = T,n_cutoff = 2,cluster_cols = T)
h1

#拼图
library(patchwork)
library(ggplotify)
volcano_plot +as.ggplot(heatmap_plot)+as.ggplot(h1)

# 3.感兴趣基因的相关性----
library(corrplot)
cg
g = c("APOC3","APOA1","HRG","FABP1","SERPINC1","PLG","AFM","CYP2A7","ADH4","CYP8B1","IGFL2","TNFAIP6","SFN","TNNT1","SPOCD1","NPTX1","KRT6B","POSTN","PITX1","COMP")
M = cor(t(exp[g,]))
pheatmap(M)

library(paletteer)
my_color = rev(paletteer_d("RColorBrewer::RdYlBu"))
my_color = colorRampPalette(my_color)(10)
corrplot(M, type="upper",
         method="pie",
         order="hclust", 
         col=my_color,
         tl.col="black", 
         tl.srt=45)
library(cowplot)
cor_plot <- recordPlot() 

# 拼图
load("pca_plot.Rdata")
plot_grid(pca_plot,
          volcano_plot,heatmap_plot$gtable,h1)
dev.off()
#保存
pdf("deg2.pdf")
plot_grid(pca_plot,
          volcano_plot,h1)

pdf("PCA.pdf")
plot_grid(pca_plot)

pdf("火山图.pdf")
plot_grid(p)

pdf("热图.pdf")
plot_grid(h1)
dev.off()
