# Supplementary material for: Downregulation of dermatopontin in cholangiocarcinoma cells suppresses CCL19 secretion of macrophages and immune infiltration
Source: J Cancer Res Clin Oncol. 2024 Feb 1;150(2):66. doi: 10.1007/s00432-023-05532-1 (PMC10834663; doi:10.1007/s00432-023-05532-1)
Supplement: Supplementary file 1 — Supplementary file1 (ZIP 153266 KB) [file 432_2023_5532_MOESM1_ESM.zip › R code/TCGA/CHOL2/06_DPT分组富集分析.R]

rm(list = ls())  
library(clusterProfiler)
library(ggthemes)
library(org.Hs.eg.db)
library(dplyr)
library(ggplot2)
library(stringr)
library(enrichplot)
library(tidyr)
#4.加ENTREZID列，用于富集分析（symbol转entrezid，然后inner_join）
load('DPT分组.Rdata')
library(clusterProfiler)
library(org.Hs.eg.db)
s2e <- bitr(D_gene, 
            fromType = "SYMBOL",
            toType = "ENTREZID",
            OrgDb = org.Hs.eg.db)#人类
#其他物种http://bioconductor.org/packages/release/BiocViews.html#___OrgDb
dim(DEG3)
DEG3=DEG3[s2e[,1],]
DEG3$symbol=rownames(DEG3)
DEG3$ENTREZID=s2e[,2]
dim(DEG3)
length(unique(DEG3$symbol))

# 1.GO 富集分析----

#(1)输入数据
U=intersect(rownames(DEG3),up)
D=intersect(rownames(DEG3),down)
UP=DEG3[U,]$ENTREZID
DOWN=DEG3[D,]$ENTREZID
D_GENE=DEG3$ENTREZID

#(2)富集
#以下步骤耗时很长，设置了存在即跳过
if(!file.exists("_GO.Rdata")){
  ego <- enrichGO(gene = D_GENE,
                  OrgDb= org.Hs.eg.db,
                  ont = "ALL",
                  readable = TRUE)
  ego_BP <- enrichGO(gene = D_GENE,
                  OrgDb= org.Hs.eg.db,
                  ont = "BP",
                  readable = TRUE)
  #ont参数：One of "BP", "MF", and "CC" subontologies, or "ALL" for all three.
  save(ego,ego_BP,file = "_GO.Rdata")
}
load("_GO.Rdata")

#(3)可视化
#条带图
x=barplot(ego)
#气泡图
dotplot(ego)

aaa=dotplot(ego, split = "ONTOLOGY", font.size = 10, 
        showCategory = 5) + 
  facet_grid(ONTOLOGY ~ ., space = "free_y",scales = "free_y") + 
  scale_y_discrete(labels = function(x) str_wrap(x, width = 70))
aaa
ggsave('GO分析.png',plot = aaa,dpi = 300,width =10,height = 6)
#geneList 用于设置下面图的颜色
colnames(DEG3)[2]=c('logFC')
geneList = DEG3$logFC
names(geneList)=DEG3$ENTREZID

#(3)展示top通路的共同基因，要放大看。
#Gene-Concept Network
z=cnetplot(ego,categorySize="pvalue", foldChange=geneList,colorEdge = TRUE)
q=cnetplot(ego, showCategory = 3,foldChange=geneList, circular = TRUE, colorEdge = TRUE)
#Enrichment Map,这个函数最近更新过，版本不同代码会不同

Biobase::package.version("enrichplot")

w=if(T){
  emapplot(pairwise_termsim(ego)) #新版本(本机是新版本)
}else{
  emapplot(ego)#旧版本
}
#(4)展示通路关系 https://zhuanlan.zhihu.com/p/99789859
#goplot(ego)
e=goplot(ego_BP)

#(5)Heatmap-like functional classification
r=heatplot(ego,foldChange = geneList,showCategory = 8)

# 2.KEGG pathway analysis----
#上调、下调、差异、所有基因

#（2）对上调/下调/所有差异基因进行富集分析

if(!file.exists(paste0(gse_number,"_KEGG.Rdata"))){
  kk.up <- enrichKEGG(gene         = UP,
                      organism     = 'hsa')
  kk.down <- enrichKEGG(gene         =  DOWN,
                        organism     = 'hsa')
  kk.diff <- enrichKEGG(gene         = D_GENE,
                        organism     = 'hsa')
  save(kk.diff,kk.down,kk.up,file = "_KEGG.Rdata")
}
load("_KEGG.Rdata")

#(3)看看富集到了吗？https://mp.weixin.qq.com/s/NglawJgVgrMJ0QfD-YRBQg
table(kk.diff@result$p.adjust<0.05)
table(kk.up@result$p.adjust<0.05)
table(kk.down@result$p.adjust<0.05)

#(4)双向图
# 富集分析所有图表默认都是用p.adjust,富集不到可以退而求其次用p值，在文中说明即可
down_kegg <- kk.down@result %>%
  filter(pvalue<0.05) %>% #筛选行
  mutate(group=-1) #新增列

up_kegg <- kk.up@result %>%
  filter(pvalue<0.05) %>%
  mutate(group=1)

source("kegg_plot_function.R")
g_kegg <- kegg_plot(up_kegg,down_kegg)
g_kegg
ggsave('KEGG图.png',plot = g_kegg,dpi = 300,width = 12,height = 15)
#g_kegg +scale_y_continuous(labels = c(2,0,2,4,6))

# 3.GSEA作kegg和GO富集分析----
#https://www.yuque.com/xiaojiewanglezenmofenshen/dbwkg1/ytawgg

#(1)查看示例数据
data(geneList, package="DOSE")
#(2)将我们的数据转换成示例数据的格式
geneList=deg$logFC
names(geneList)=deg$ENTREZID
geneList=sort(geneList,decreasing = T)
#(3)GSEA富集
kk_gse <- gseKEGG(geneList     = geneList,
                  organism     = 'hsa',
                  verbose      = FALSE)
down_kegg<-kk_gse[kk_gse$pvalue<0.05 & kk_gse$enrichmentScore < 0,];down_kegg$group=-1
up_kegg<-kk_gse[kk_gse$pvalue<0.05 & kk_gse$enrichmentScore > 0,];up_kegg$group=1
#(4)可视化
g2 = kegg_plot(up_kegg,down_kegg)
g2
# 拼图
library(cowplot)
plot_grid(x,y,z,q,w,e,r)
dev.off()
#保存
pdf("deg3.pdf")
plot_grid(x,y,z,q,w,e,r)

# 4.能看懂的资料越来越多----
# GSEA学习更多：https://www.yuque.com/docs/share/a67a180f-dd2b-4f6f-96c2-68a4b86fe862?#
# 富集分析学习更多：http://yulab-smu.top/clusterProfiler-book/index.html
# 弦图：https://www.yuque.com/xiaojiewanglezenmofenshen/dbwkg1/dgs65p
# GOplot：https://mp.weixin.qq.com/s/LonwdDhDn8iFUfxqSJ2Wew
# 网上的资料和宝藏无穷无尽，学好R语言慢慢发掘~
