# Supplementary material for: Downregulation of dermatopontin in cholangiocarcinoma cells suppresses CCL19 secretion of macrophages and immune infiltration
Source: J Cancer Res Clin Oncol. 2024 Feb 1;150(2):66. doi: 10.1007/s00432-023-05532-1 (PMC10834663; doi:10.1007/s00432-023-05532-1)
Supplement: Supplementary file 1 — Supplementary file1 (ZIP 153266 KB) [file 432_2023_5532_MOESM1_ESM.zip › R code/TCGA/CHOL2/10.svm.Rmd]

---
title: "svm"
author: "生信技能树"
output: rmarkdown::html_vignette
---

```{r setup, include = FALSE}
knitr::opts_chunk$set(
  collapse = TRUE,
  comment = "#>"
)
knitr::opts_chunk$set(fig.width = 6, collapse = TRUE)
knitr::opts_chunk$set(message = FALSE)
```

### 1.准备输入数据

```{r}
proj = "TCGA-KIRC"
load(paste0(proj,"_sur_model.Rdata"))
```

```{r}
library(ROCR)
library(genefilter)
library(Hmisc)
library(e1071)
```

### 2.构建支持向量机模型

### 2.1.切割数据

用R包caret切割数据，生成的结果是一组代表列数的数字，用这些数字来给表达矩阵和meta取子集即可。

```{r}
library(caret)
set.seed(12345679)
sam<- createDataPartition(meta$event, p = .5,list = FALSE)

train <- exprSet[,sam]
test <- exprSet[,-sam]
train_meta <- meta[sam,]
test_meta <- meta[-sam,]
```


#### 2.2 train数据集建模


```{r}
x=t(train)
y=as.factor(train_meta$event)
model = svm(x,y,kernel = "linear")
summary(model) 
```

### 2.3.模型预测

用训练集构建模型，预测测试集的生死。不同于其他模型，这个预测结果是分类变量，直接预测生死，而不是prob。

```{r}
x=t(test)
y=as.factor(test_meta$event)
pred = predict(model, x)
table(pred,y)
```
