# Supplementary material for: Downregulation of dermatopontin in cholangiocarcinoma cells suppresses CCL19 secretion of macrophages and immune infiltration
Source: J Cancer Res Clin Oncol. 2024 Feb 1;150(2):66. doi: 10.1007/s00432-023-05532-1 (PMC10834663; doi:10.1007/s00432-023-05532-1)
Supplement: Supplementary file 1 — Supplementary file1 (ZIP 153266 KB) [file 432_2023_5532_MOESM1_ESM.zip › R code/TCGA/CHOL2/11.timeROC.Rmd]

---
title: "timeROC"
author: "生信技能树"
output: html_document
editor_options: 
  chunk_output_type: console
---

```{r setup, include = FALSE}
knitr::opts_chunk$set(
  collapse = TRUE,
  comment = "#>"
)
knitr::opts_chunk$set(fig.width = 7, fig.height = 5,collapse = TRUE)
knitr::opts_chunk$set(message = FALSE)
```

### 1.构建模型并完成预测
###若需要用基因表达量来作为预测值，就将某基因的表达量拿去代替下文fp的那列就可以了
```{r}
load("TCGA-CHOL_sur_model.Rdata")
x=t(exprSet)
y=meta$event
library(glmnet)
load('timeROC.Rdata')
head(lasso.prob)
dat = cbind(meta[,1:3],
                fp = lasso.prob[,1])
head(dat)
```

#### 2 time-ROC计算和出图
#49列的12，36，96单位为月份；若需要改为年则需自己手动改单位
```{r}
library(survminer)
library(survival)
library(timeROC)
result <-with(dat, timeROC(T=time,
                     delta=event,
                     marker=fp,
                     cause=1,
                     times=c(12,24,48),
                     iid = TRUE))
plot_dat = data.frame(fpr = as.numeric(result$FP),
                 tpr = as.numeric(result$TP),
                 time = rep(as.factor(c(12,24,48)),each = nrow(result$TP)))

library(ggplot2)
bb=ggplot() + 
  geom_line(data = plot_dat,aes(x = fpr, y = tpr,color = time),size = 1) + 
  scale_color_manual(name = NULL,values = c("#2874C5", "#f87669", "#e6b707"),
                     labels = paste0("AUC of ",c(1,2,4),"-y survival: ",
                                     format(round(result$AUC,2),nsmall = 2)))+
  geom_line(aes(x=c(0,1),y=c(0,1)),color = "grey")+
  theme_bw()+
  theme(panel.grid = element_blank(),
        legend.background = element_rect(linetype = 1, size = 0.2, colour = "black"),
        legend.position = c(0.765,0.125))+
  scale_x_continuous(expand = c(0.005,0.005))+
  scale_y_continuous(expand = c(0.005,0.005))+
  labs(x = "1 - Specificity",
       y = "Sensitivity")+
  coord_fixed()
bb

ggsave('五年生存率.png',plot = bb,dpi = 300)
```
