# Supplementary material for: Downregulation of dermatopontin in cholangiocarcinoma cells suppresses CCL19 secretion of macrophages and immune infiltration
Source: J Cancer Res Clin Oncol. 2024 Feb 1;150(2):66. doi: 10.1007/s00432-023-05532-1 (PMC10834663; doi:10.1007/s00432-023-05532-1)
Supplement: Supplementary file 1 — Supplementary file1 (ZIP 153266 KB) [file 432_2023_5532_MOESM1_ESM.zip › R code/TCGA/CHOL2/12.risk_plot.Rmd]

---
title: "三图联动"
author: "生信技能树"
output: rmarkdown::html_document
editor_options: 
  chunk_output_type: console
---

```{r setup, include = FALSE}
knitr::opts_chunk$set(
  collapse = TRUE,
  comment = "#>"
)
knitr::opts_chunk$set(fig.width = 8, collapse = TRUE)
knitr::opts_chunk$set(message = FALSE,fig.height = 10)
```

### 1.构建cox模型并预测

```{r}
proj = "TCGA-CHOL"
load(paste0(proj,"_sur_model.Rdata"))
load(paste0(proj,"_lasso_choose_gene_1se.Rdata"))
load(paste0(proj,"_lasso_choose_gene_min.Rdata"))
library(survival)
library(survminer)
library(ggplotify)
library(cowplot)
library(Hmisc)
options(scipen=200)
library(pheatmap)
library(stringr)
e=t(exprSet[choose_gene_min,])
colnames(e)= str_replace_all(colnames(e),"-","_")
dat=cbind(meta,e)

dat$gender=as.numeric(factor(dat$gender))
dat$stage=as.numeric(factor(dat$stage))
colnames(dat)
library(survival)
library(survminer)
dat2 = na.omit(dat)
model = coxph(formula = Surv(time, event) ~ age +stage+gender+ BUB1B+CST1+TROAP+
                GPAM+MT1F+PAH+CFHR3+DPT+FCN1, data = dat)
ggforest(model, data =dat2)
fp <- predict(model,dat2)
head(fp)
```

### 2.划分高低风险并画生存分析图

```{r}

##(一)以riskscore为划分指标
load('dat_R.Rdata')
res.cut = survminer::surv_cutpoint(dat_R, time = "time", event = "event", variables = "riskscore")
cut = res.cut[["cutpoint"]][1, 1]
cut

riskscore <- dat_R$riskscore
names(riskscore) = rownames(dat_R)

plot(res.cut, "riskscore", palette = "npg")

Risk = ifelse(riskscore>cut,"highrisk","lowrisk")
names(Risk) = names(riskscore)
Risk = factor(Risk,levels = c("lowrisk","highrisk"))
dat_R$Risk=Risk
save(dat_R,file = 'dat_R.Rdata')

##(二)以模型预测值fp为划分条件
names(fp) = dat2$ID
ri = ifelse(fp<median(fp),"lowrisk","highrisk")
ri = factor(ri,levels = c("lowrisk","highrisk"))
dat$fp=fp
dat$ri = ri
sfit <- survfit(Surv(time, event)~Risk, data=dat2)

ggsurvplot(sfit,palette = c("#E7B800", "#2E9FDF"),
           surv.median.line = "hv",
           legend.title = "Risk",
           legend.labs = c("Lowrisk","Highrisk"),
           risk.table =TRUE,pval =TRUE,
           conf.int =TRUE,xlab ="Time in months", 
           ggtheme =theme_light())

###(三)以某基因表达高低为划分条件
Agene=c('CST1')
CST1=exprSet[Agene,]

CST1= ifelse(CST1>median(CST1),"High","Low")
CST1= factor(CST1,levels = c("Low","High"))
dat_R$CST1_=CST1
dat_R$CST1_ = CST1
sfit <- survfit(Surv(time, event)~CST1_, data=dat_R)

ggsurvplot(sfit,palette = c("#E7B800", "#2E9FDF"),
           surv.median.line = "hv",
           legend.title = "DPT",
           legend.labs = c("Low","High"),
           risk.table =TRUE,pval =TRUE,
           conf.int =TRUE,xlab ="Time in months", 
           ggtheme =theme_light())

```


### 3.风险因子三图联动

```{r}
riskscore_dat=data.frame(patientid=1:length(riskscore),
                  riskscore=as.numeric(sort(riskscore)),
                  Risk= Risk[order(riskscore)])

sur_dat=data.frame(patientid=1:length(riskscore),
                   time=dat2[order(riskscore),'time'] ,
                   event=dat2[order(riskscore),'event']) 

##导出网站做风险三联动图（插入）
M=t(exp_dat)
rownames(sur_dat)=rownames(riskscore_dat)
N=cbind(sur_dat,riskscore_dat)
A=c(1,4,6)
N=N[,-A]
H=cbind(M,N)
library(rio)
export(H,file = 'xx.xlsx')
H$event=ifelse(H$event==0,'alive','death')
B=c(11,10,12,1,2,3,4,5,6,7,8,9)
H=H[,B]
export(H,file = 'xx4.xlsx')


##继续
sur_dat$event=ifelse(sur_dat$event==0,'alive','death')
sur_dat$event=factor(sur_dat$event,levels = c("death","alive"))

library(stringr)
gs = str_split("BUB1B + CST1 + TROAP + GPAM + MT1F + PAH + CFHR3 + DPT + FCN1"," \\+ ")[[1]]
gs
exp_dat = t(dat2[order(riskscore),gs])
colnames(exp_dat) = str_sub(colnames(exp_dat),1,12)
rownames(exp_dat) = str_replace_all(rownames(exp_dat),"_","-")
###第一个图----
p1=ggplot(riskscore_dat,aes(x=patientid,y=riskscore))+
  geom_point(aes(color = Risk))+
  scale_color_manual(values = c("#2874C5", "#f87669"))+
  geom_vline(xintercept = 0.5*nrow(sur_dat),lty = 2)+
  scale_x_continuous(expand=c(0.01,0))+
  labs(x = "Patients(increasing risk score)",y = "risk score")+
  theme_bw()
p1
#第二个图
p2=ggplot(sur_dat,aes(x=patientid,y=time))+
  geom_point(aes(col=event))+
  scale_color_manual(values = c("#f87669","#2874C5"))+
  geom_vline(xintercept = 0.5*nrow(sur_dat),lty = 2)+
  scale_x_continuous(expand=c(0.01,0))+
  labs(x = "Patients(increasing risk score)",y='survival time(month)')+
  theme_bw()
#第三个图

annotation_col = data.frame(group = Risk,
                            row.names = names(Risk))
mycolors <- colorRampPalette(c("#2874C5","white", "#f87669"), bias = 1.2)(100)
ann_colors = list(
    group = c(lowrisk="#2874C5", highrisk="#f87669")
)
p3=pheatmap::pheatmap(exp_dat,
                      col= mycolors,
                      annotation_col = annotation_col,
                      annotation_colors =ann_colors,
                      scale = "row",
                      breaks = seq(-2,2,length.out = 80),
                      show_colnames = F,
                      cluster_cols = F,
                      annotation_legend = F)
#拼图实现三图联动
library(patchwork)
p1/p2/as.ggplot(p3)

# 暂时的补救办法
library(tinyarray)
n = scale(t(exp_dat))
n[n > 2] = 2
n[n < -2] = -2
p3 = ggheat(n,riskscore_dat$Risk,show_rownames = F,expname = ' ')+
  theme(axis.text = element_text(size = 8))
p3
p1 /p2 /p3 + plot_layout(design = 'A
                         B
                         C
                         C
                         C
                         C')
ggsave("risk_plot.png",height = 10,width = 10)


```

从上向下三个图分别表示:

1.每个病人的预测值，按照从小到大排序
2.每个病人的生存时间，颜色区分生死
3.热图，挑出的基因在每个样本中的表达量
