# Supplementary material for: Downregulation of dermatopontin in cholangiocarcinoma cells suppresses CCL19 secretion of macrophages and immune infiltration
Source: J Cancer Res Clin Oncol. 2024 Feb 1;150(2):66. doi: 10.1007/s00432-023-05532-1 (PMC10834663; doi:10.1007/s00432-023-05532-1)
Supplement: Supplementary file 1 — Supplementary file1 (ZIP 153266 KB) [file 432_2023_5532_MOESM1_ESM.zip › R code/TCGA/CHOL2/13_maf.Rmd]

---
title: "maftools"
output: rmarkdown::html_document
editor_options: 
  chunk_output_type: console
---

```{r setup, include = FALSE}
knitr::opts_chunk$set(
  collapse = TRUE,
  comment = "#>"
)
knitr::opts_chunk$set(fig.width = 7,fig.height = 5,collapse = TRUE)
knitr::opts_chunk$set(message = FALSE,warning = F)
```

变异数据处理的总体思路如下：

![思维导图](https://jieandze1314-1255603621.cos.ap-guangzhou.myqcloud.com/2021-02-04-053441.png)

### 1.数据下载

TCGA的突变数据有4个软件得到的不同版本：

![](https://jieandze1314-1255603621.cos.ap-guangzhou.myqcloud.com/2021-02-04-053439.png)

这个可以在gdc的官网上找到，case选择KIRC，文件类型选择maf即可获得。

![](https://jieandze1314-1255603621.cos.ap-guangzhou.myqcloud.com/2021-02-04-53440.png)
![](https://jieandze1314-1255603621.cos.ap-guangzhou.myqcloud.com/2021-02-04-053440.png)

选择mutect，就一个文件，直接点进去，download就行，下载下来只有一个tar.gz文件，解压放在工作目录下。

`tar -xzvf file.tar.gz` 解压tar.gz，即可得到一个maf.gz文件。

### 2.数据读取

使用R包maftools读取。

```{r}
rm(list=ls())
library(maftools) 
library(dplyr)
proj='TCGA-CHOL'
laml = read.maf(maf = 'TCGA.KIRC.mutect.2a8f2c83-8b5e-4987-8dbf-01f7ee24dc26.DR-10.0.somatic.maf.gz')
laml 
length(unique(laml@data$Tumor_Sample_Barcode))
length(unique(laml@data$Hugo_Symbol))
```

有336个病人,9444个突变基因的信息。

### 3.突变数据的可视化

#### 3.1 plotmafSummary

maftools 自带可视化函数plotmafSummary，可以比较直观的统计maf文件的数据。


```{r}
#if (as.numeric(dev.cur()) != 1) graphics.off()
plotmafSummary(maf = laml, rmOutlier = TRUE,
               #showBarcodes = FALSE,
               addStat = 'median', dashboard = TRUE, titvRaw = FALSE)
```


就是将laml@data数据框做了统计，用barplot和boxplot做了可视化。

#### 3.2 突变频谱图

可以选择突变数量前30的基因，也可以指定感兴趣的几个基因

```{r fig.height= 7}
oncoplot(maf = laml, top = 30, fontSize = 0.7)
g = c( "RBM43", "VHL", "SETD2", "PBRM1")
oncoplot(maf = laml,genes = g, fontSize = 0.7)
```

#### 3.2 可以给oncoplot加上一些临床信息

pd 是临床信息数据框，第一列是Tumor_Sample_Barcode，后面几列是各种分组，如gender，age,stage等等。

```{r}
library(stringr)
load(paste0(proj,"_sur_model.Rdata"))
pd = meta[,c("ID",
              "stage",
              "gender")]
#调整pd的病人id顺序和laml里的样本id顺序一致
sam_id = unique(laml@data$Tumor_Sample_Barcode)
sam_id[1]
pd$ID[1]
table(str_sub(sam_id,1,16) %in% pd$ID)
sam_id = sam_id[str_sub(sam_id,1,16) %in% pd$ID]
pd = pd[match(str_sub(sam_id,1,16),
              pd$ID),]

pd$Tumor_Sample_Barcode = sam_id
head(pd)
pd = select(pd,Tumor_Sample_Barcode,everything())
pd = pd[,-2]
head(pd)
rownames(pd)=NULL
save(pd,file = paste0(proj,"_pd.Rdata"))

laml = read.maf(maf = 'TCGA.KIRC.mutect.2a8f2c83-8b5e-4987-8dbf-01f7ee24dc26.DR-10.0.somatic.maf.gz',
                clinicalData = pd)

oncoplot(maf = laml,
         sortByAnnotation = TRUE,
         clinicalFeatures = c("stage",
                              'gender')
          )
```

自定义颜色

```{r}
col = RColorBrewer::brewer.pal(n = 8,name = 'Set3')
stagecolors = col[1:4]
names(stagecolors) = na.omit(unique(pd$stage))

gendercolors = col[5:6]
names(gendercolors) = unique(pd$gender)

ancolors = list(stage = stagecolors,
                gender = gendercolors)

oncoplot(maf = laml,
         sortByAnnotation = TRUE,
         clinicalFeatures = c("stage",
                              'gender'),
        annotationColor = ancolors,
          )
```
