# Supplementary material for: Downregulation of dermatopontin in cholangiocarcinoma cells suppresses CCL19 secretion of macrophages and immune infiltration
Source: J Cancer Res Clin Oncol. 2024 Feb 1;150(2):66. doi: 10.1007/s00432-023-05532-1 (PMC10834663; doi:10.1007/s00432-023-05532-1)
Supplement: Supplementary file 1 — Supplementary file1 (ZIP 153266 KB) [file 432_2023_5532_MOESM1_ESM.zip › R code/TCGA/CHOL2/14_signature.Rmd]

---
title: "signafiture"
output: rmarkdown::html_document
editor_options: 
  chunk_output_type: console
---

```{r setup, include = FALSE}
knitr::opts_chunk$set(
  collapse = TRUE,
  comment = "#>"
)
knitr::opts_chunk$set(fig.width = 8,fig.height = 6,collapse = TRUE)
knitr::opts_chunk$set(message = FALSE,warning = FALSE)
```

### 0.R包

```{r}
rm(list=ls())
proj='TCGA-KIRC'
library(maftools) 
library(dplyr)
library(pheatmap)
library(ComplexHeatmap)
library(circlize)
library(stringr)
library(deconstructSigs)
library(BSgenome)
library(BSgenome.Hsapiens.UCSC.hg38)
```

### 1.读取突变数据maf

是和上一篇一样的数据，从gdc下载的maf文件和临床信息

```{r}
laml = read.maf(maf = "TCGA.KIRC.mutect.2a8f2c83-8b5e-4987-8dbf-01f7ee24dc26.DR-10.0.somatic.maf.gz")
laml 

mut=laml@data
mut[1:4,1:2]
mut=mut[mut$Variant_Type=='SNP',]
#每行记录了一个突变，所以统计样本列的行数即为样本的突变数量
plot(table(mut[,16]),las = 2)
```

### 2.制作signatures的输入数据（96频谱）

关于什么是mutation

signature：http://www.bio-info-trainee.com/1619.html

关于96频谱：http://www.biotrainee.com/thread-832-1-1.html

```{r}
a = mut[,c(16,5,6,12,13)]
colnames(a)=c( "Sample","chr", "pos","ref",  "alt")
a$Sample=as.character(a$Sample)

sigs.input <- mut.to.sigs.input(mut.ref = a, 
                                sample.id = "Sample", 
                                chr = "chr", 
                                pos = "pos", 
                                ref = "ref", 
                                alt = "alt",
                                bsg = BSgenome.Hsapiens.UCSC.hg38)
class(sigs.input)
#第一个样本的突变绘图
barplot(as.numeric(sigs.input[1,])~colnames(sigs.input))
sigs.input[1:4,1:4]
```


一顿操作猛如虎，生成signature与样本对应关系的矩阵

```{r}
if(!file.exists(paste0(proj,"_w.Rdata"))){
  w=lapply(unique(a$Sample), function(i){
    ## signatures.cosmic signatures.nature2013
    sample_1 = whichSignatures(tumor.ref = sigs.input, 
                               signatures.ref = signatures.cosmic, 
                               sample.id =  i, 
                               contexts.needed = TRUE,
                               tri.counts.method = 'default')
    print(c(i,which(unique(a$Sample)==i)))
    return(sample_1$weights)
  })
  w=do.call(rbind,w)
  save(w,file = paste0(proj,"_w.Rdata"))
}
load(paste0(proj,"_w.Rdata"))
mat = t(w)
```

### 3.可视化

矩阵的可视化--热图

#### 3.1 简单版本的热图

```{r}
pheatmap::pheatmap(mat,
         cluster_rows = F,
         cluster_cols = T,
         show_colnames = F)
```

#### 3.2 好看一点的热图

看到了这个图，氮素不知道用什么包画的，反正闲的没事干，不如自己模仿一波。如果你知道用的什么包，可以告诉我~感谢

![](https://jieandze1314-1255603621.cos.ap-guangzhou.myqcloud.com/2021-02-04-063342.png)

热图上面放直方图，直方图内容是每个样本的突变数量。想到了ComplexHeatmap，可以将直方图作为注释添加上去。

难点是调整顺序，R语言神技能加持。

##### 捋一捋：
>直方图横纵坐标是样本和突变数量
热图输入数据mat横纵坐标是样本和signature
注释栏来源于clinical数据，与样本一一对应。
所以需要调整样本顺序，三者统一。
注释栏简化一下，用stage、生死和性别；先排一下序，再按照排好的顺序给mat和直方图输入数据排序。

```{r}
load(paste0(proj,"_pd.Rdata"))
head(pd)
#调整pd的行顺序
pd = arrange(pd,stage,gender)
#mat与pd一一对应
mat = mat[,match(pd$Tumor_Sample_Barcode,colnames(mat))]
#只取一部分signiture来画
s = head(names(sort(rowSums(mat),decreasing = T)),8)
mat = mat[s,]

#顶部直方图
for_bar = table(mut$Tumor_Sample_Barcode)
for_bar = for_bar[match(colnames(mat),names(for_bar))]
for_bar = as.integer(for_bar)

annotation = HeatmapAnnotation(
  mut = anno_barplot(for_bar),
  df = pd[,-1])
col_fun = colorRamp2(c(0, 0.5, 0.9), c("#2fa1dd", "white", "#f87669"))
ht_list = Heatmap(mat, name = "mat", 
        cluster_rows = F,
        col = col_fun,
        cluster_columns = F,
        show_column_names = F,
        column_split = pd$stage,
        top_annotation = annotation)

draw(ht_list, heatmap_legend_side = "left", annotation_legend_side = "bottom")
```
