# Supplementary material for: Downregulation of dermatopontin in cholangiocarcinoma cells suppresses CCL19 secretion of macrophages and immune infiltration
Source: J Cancer Res Clin Oncol. 2024 Feb 1;150(2):66. doi: 10.1007/s00432-023-05532-1 (PMC10834663; doi:10.1007/s00432-023-05532-1)
Supplement: Supplementary file 1 — Supplementary file1 (ZIP 153266 KB) [file 432_2023_5532_MOESM1_ESM.zip › R code/TCGA/CHOL2/15_boxplot.Rmd]

---
title: "任意基因的任意分组比较"
output: rmarkdown::html_document
editor_options: 
  chunk_output_type: console
---

```{r setup, include = FALSE}
knitr::opts_chunk$set(
  collapse = TRUE,
  comment = "#>"
)
knitr::opts_chunk$set(fig.width = 7,fig.height = 5,collapse = TRUE)
knitr::opts_chunk$set(message = FALSE)
```

### 0.输入数据

```{r}
rm(list=ls())
proj = "TCGA-KIRC"
f = "explore.Rdata"
if(!file.exists(f)){
  load(paste0(proj,".Rdata"))
  load(paste0(proj,"_sur_model.Rdata"))
  laml = read.maf(maf = 'TCGA.KIRC.mutect.2a8f2c83-8b5e-4987-8dbf-01f7ee24dc26.DR-10.0.somatic.maf.gz')
  mut = laml@data 
  save(exp,Group,exprSet,meta,mut,file = f)
}
load(f)
```

这里面的数据：

exp是tumor-normal都有的表达矩阵，exprSet是只有tumor样本的表达矩阵。meta是临床信息表格，Group是tumor-normal分组信息。mut是突变信息，由maf文件读取并取子集得到。

### 1.比较任意基因在tumor和normal样本中的表达量

以PBRM1为例画图，可替换为其他任意基因。

```{r}
table(Group)
library(ggstatsplot)
exp = log2(edgeR::cpm(exp)+1)
dat = data.frame(gene = exp["PBRM1",],
                 group = Group)
ggbetweenstats(data = dat, x = group,  y = gene,title = "PBRM1")
```

### 2.任意基因在任意两个分组中的表达量对比

只要是可以根据临床信息查到或得到的分组，例如生死、人种、阶段，都可以拿来做分组。

需要注意调整样本顺序，一一对应。

```{r fig.height= 15}
#按照生死、人种、分期分组看看
table(meta$event)
table(meta$stage)
table(meta$race)

dat = data.frame(gene = exprSet["PBRM1",],
                 event = meta$event,
                 stage = meta$stage,
                 race = meta$race)
p1 = ggbetweenstats(data = dat, x = event,  y = gene,title = "PBRM1")
p2 = ggbetweenstats(data = dat, x = stage,  y = gene,title = "PBRM1")
p3 = ggbetweenstats(data = dat, x = race,  y = gene,title = "PBRM1")
library(patchwork)
p1/p2/p3
```

### 3.根据某个基因是否突变分组比较某基因的表达量

```{r}
dim(exprSet)
mut[1:4,1:4]
library(stringr)
length(unique(str_sub(mut$Tumor_Sample_Barcode,1,12)))
k = str_sub(colnames(exprSet),1,12) %in% unique(str_sub(mut$Tumor_Sample_Barcode,1,12));table(k)

#513个样本中,有318个有突变信息记录,将这些样本对应的表达矩阵取出来。
expm = exprSet[,k]

VHL_mut=str_sub(as.character(
  as.data.frame( mut[mut$Hugo_Symbol=='VHL','Tumor_Sample_Barcode'])[,1] ),
  1,12)

library(dplyr)
VHL_mut = mut  %>% 
  filter(Hugo_Symbol=='VHL')  %>%   
  as.data.frame()  %>% 
  pull(Tumor_Sample_Barcode)   %>%  
  as.character()   %>%   
  str_sub(1,12)

#false 是未突变样本，true是突变样本

tail(rownames(expm))
dat=data.frame(gene=expm['PBRM1',],
               mut= str_sub(colnames(expm),1,12) %in% VHL_mut)

ggbetweenstats(data = dat, x = mut,  y = gene)

#可以计算每个基因的p值，找找是不是有显著的。
res <- t.test(gene ~ as.factor(mut), data = dat)
res$p.value
#自己试试能不能写出来这个循环？
```
