# Supplementary material for: Downregulation of dermatopontin in cholangiocarcinoma cells suppresses CCL19 secretion of macrophages and immune infiltration
Source: J Cancer Res Clin Oncol. 2024 Feb 1;150(2):66. doi: 10.1007/s00432-023-05532-1 (PMC10834663; doi:10.1007/s00432-023-05532-1)
Supplement: Supplementary file 1 — Supplementary file1 (ZIP 153266 KB) [file 432_2023_5532_MOESM1_ESM.zip › R code/TCGA/CHOL2/16_corralation.Rmd]

---
title: "corralation"
output: rmarkdown::html_document
editor_options: 
  chunk_output_type: console
---

```{r setup, include = FALSE}
knitr::opts_chunk$set(
  collapse = TRUE,
  comment = "#>"
)
knitr::opts_chunk$set(fig.width = 8,fig.height = 6,collapse = TRUE)
knitr::opts_chunk$set(message = FALSE,warning = FALSE)
```

### 0.输入数据和R包

```{r}
rm(list=ls())
library(ggpubr)
library(stringr)
load(file = "explore.Rdata")
```

与3_boxplot的输入数据相同

```{r}
VHL_mut=str_sub(as.character(
  as.data.frame( mut[mut$Hugo_Symbol=='VHL','Tumor_Sample_Barcode'])[,1] ),
  1,12)
```

### 2.任意两个基因的相关性分析

#### 2.1 简单绘图

使用ggpbur。

```{r}
dat=data.frame(gene1=exprSet['SETD2',],
               gene2=exprSet['PBRM1',],
               stage=meta$stage)


sp1 <- ggscatter(dat, x = "gene1", y = "gene2",
                add = "reg.line",  # Add regressin line 
                add.params = list(color = "blue", fill = "lightgray"), # Customize reg. line
                conf.int = TRUE # Add confidence interval
) + stat_cor(method = "pearson")
sp1
```

#### 2.2 按照stage分组

不仅stage，任意在meta信息中能找到或生产的分组都可以。

```{r}
sp2 <- ggscatter( dat, x = "gene1", y = "gene2",
                color = "stage", palette = "jco",
                add = "reg.line", conf.int = TRUE) +  stat_cor(aes(color = stage))
sp2
```

#### 2.3 按照是否突变来分组

理论上某个是否突变并不会改变某两个基因的相关性趋势，如果有这种特殊的突变，打乱了两个基因之间正常的相关关系，机制就有了。可以写循环试一下是否有这样的基因突变。

```{r}
expm = exprSet[,str_sub(colnames(exprSet),1,12) %in% unique(str_sub(mut$Tumor_Sample_Barcode,1,12))]
dat=data.frame(gene1=expm['SETD2',],
               gene2=expm['PBRM1',],
               mut= str_sub(colnames(expm),1,12) %in% VHL_mut)
sp3 <- ggscatter( dat, x = "gene1", y = "gene2",
                color = "mut", palette = "jco",
                add = "reg.line", conf.int = TRUE) +  stat_cor(aes(color = mut))
sp3
```

### 3.分面

```{r}
sp2  + facet_wrap(~stage, scales = "free_x")
sp3  + facet_wrap(~mut, scales = "free_x")
```

分面的列有缺失值？导致了NA也占有一个子图。有两个选择，一个是换一列来分面，一个是作图数据中去除缺失值

```{r}
library(tidyr)
dat=data.frame(gene1=exprSet['SETD2',],
               gene2=exprSet['PBRM1',],
               stage=meta$stage)
dat = drop_na(dat,stage)
ggscatter( dat, x = "gene1", y = "gene2",
                color = "stage", palette = "jco",
                add = "reg.line", conf.int = TRUE) +  stat_cor(aes(color = stage))+
  facet_wrap(~stage, scales = "free_x")

```
