# Supplementary material for: Downregulation of dermatopontin in cholangiocarcinoma cells suppresses CCL19 secretion of macrophages and immune infiltration
Source: J Cancer Res Clin Oncol. 2024 Feb 1;150(2):66. doi: 10.1007/s00432-023-05532-1 (PMC10834663; doi:10.1007/s00432-023-05532-1)
Supplement: Supplementary file 1 — Supplementary file1 (ZIP 153266 KB) [file 432_2023_5532_MOESM1_ESM.zip › R code/TCGA/CHOL2/1_data.Rmd]

---
title: "TCGA数据下载"
author: "生信技能树"
output:
  pdf_document: default
  html_document: default
editor_options:
  chunk_output_type: console
---

```{r setup, include=FALSE}
rm(list = ls())
knitr::opts_chunk$set(
  collapse = TRUE,
  comment = "#>"
)
knitr::opts_chunk$set(fig.width = 6,fig.height = 6,collapse = TRUE)
knitr::opts_chunk$set(message = FALSE)
```

### 1.数据下载

最方便的是xena。可以网页下载，也可以用代码下载。

```{r}
proj = "TCGA-CHOL"  ###下载其他类型癌症的时候只需要把CHOL改了就行
if(F){
  download.file(url = paste0("https://gdc.xenahubs.net/download/",proj, ".htseq_counts.tsv.gz"),destfile = paste0(proj,".htseq_counts.tsv.gz"))
  download.file(url = paste0("https://gdc.xenahubs.net/download/",proj, ".GDC_phenotype.tsv.gz"),destfile = paste0(proj,".GDC_phenotype.tsv.gz"))
  download.file(url = paste0("https://gdc.xenahubs.net/download/",proj, ".survival.tsv"),destfile = paste0(proj,".survival.tsv"))
}
```

### 2.生存信息与临床信息

这里仅仅是查看一下，到生存信息部分再整理。

```{r}
clinical = read.delim(paste0(proj,".GDC_phenotype.tsv.gz"),fill = T,header = T,sep = "\t")
surv = read.delim(paste0(proj,".survival.tsv"),header = T)
clinical[1:4,1:4]
head(surv)
```

### 3.表达矩阵行名ID转换

```{r}
dat = read.table(paste0(proj,".htseq_counts.tsv.gz"),check.names = F,row.names = 1,header = T)
#逆转log
dat = as.matrix(2^dat - 1)##需要去官网看看是否有说明值为取log的log2(count+1)
dat[1:4,1:4]
# 深坑一个
dat[97,9]
as.character(dat[97,9]) #眼见不一定为实吧。

# 用apply转换为整数矩阵
exp = apply(dat, 2, as.integer)
exp[1:4,1:4] #行名消失
rownames(exp) = rownames(dat)
exp[1:4,1:4]
```

gdc下载的数据从此处开始衔接

```{r}
library(stringr)
# 行名ID转换：方法1(推荐)
head(rownames(exp))
library(AnnoProbe)
annoGene(rownames(exp),ID_type = "ENSEMBL") # 转换不了，因为行名不是整数有小数点
rownames(exp) = str_split(rownames(exp),"\\.",simplify = T)[,1];head(rownames(exp))
re = annoGene(rownames(exp),ID_type = "ENSEMBL");head(re)
###annoGene()可对基因进行注释说明其属于的具体类型(mrna、lncrna等等)
library(tinyarray)
exp = trans_array(exp,ids = re,from = "ENSEMBL",to = "SYMBOL")
exp[1:4,1:4]

# 方法2： zz_gtf_ID转换.Rmd
```

### 4.表达矩阵过滤

需要过滤一下那些在很多样本里表达量都为0或者表达量很低的基因。过滤标准不唯一。

过滤之前基因数量：

```{r}
nrow(exp)
```

#### 常用过滤标准1：

仅去除在所有样本里表达量都为零的基因

```{r}
exp1 = exp[rowSums(exp)>0,]##rowSums(exp)表示行里数值的总和
nrow(exp1)
```

#### 常用过滤标准2(推荐)：

仅保留在一半以上样本里表达的基因

```{r}
exp = exp[apply(exp, 1, function(x) sum(x > 0) > 0.5*ncol(exp)), ]
###sum(x > 0)得到的是true的个数总和
nrow(exp)
```

### 5.分组信息获取

根据样本ID的第14-15位，给样本分组（tumor和normal）

```{r}
table(str_sub(colnames(exp),14,15))
##str_sub(colnames(exp),14,15)去除列名中的第14、15位数值
Group = ifelse(as.numeric(str_sub(colnames(exp),14,15)) < 10,'Tumor','Normal')
Group = factor(Group,levels = c("Normal","Tumor"))
table(Group)
```

### 6.保存数据

```{r}
save(exp,Group,proj,clinical,surv,file = paste0(proj,".Rdata"))
```

### 其他数据下载方法

#### gdc-client

是从官方网站下载，代码在gdc文件夹，难度较大，结果与xena整理的一致，作为补充学习浏览一下即可。

#### GDCRNAtools

<http://bioconductor.org/packages/devel/bioc/vignettes/GDCRNATools/inst/doc/GDCRNATools.html>
