# Supplementary material for: Downregulation of dermatopontin in cholangiocarcinoma cells suppresses CCL19 secretion of macrophages and immune infiltration
Source: J Cancer Res Clin Oncol. 2024 Feb 1;150(2):66. doi: 10.1007/s00432-023-05532-1 (PMC10834663; doi:10.1007/s00432-023-05532-1)
Supplement: Supplementary file 1 — Supplementary file1 (ZIP 153266 KB) [file 432_2023_5532_MOESM1_ESM.zip › R code/TCGA/CHOL2/2_deg_plot_compare.Rmd]

---
title: "三大R包差异分析"
output: html_document
editor_options: 
  chunk_output_type: console
---

```{r setup, include=FALSE}
knitr::opts_chunk$set(
  collapse = TRUE,
  comment = "#>"
)
knitr::opts_chunk$set(fig.width = 8,fig.height = 6,collapse = TRUE)
knitr::opts_chunk$set(message = FALSE,warning = FALSE)
```

### 1.三大R包差异分析

```{r}
rm(list = ls())
load("TCGA-CHOL.Rdata")
table(Group)
#deseq2----
library(DESeq2)
colData <- data.frame(row.names =colnames(exp), 
                      condition=Group)
if(!file.exists(paste0(proj,"_dd.Rdata"))){
  dds <- DESeqDataSetFromMatrix(
  countData = exp,
  colData = colData,
  design = ~ condition)
  dds <- DESeq(dds)
  save(dds,file = paste0(proj,"_dd.Rdata"))
}
load(file = paste0(proj,"_dd.Rdata"))
class(dds)
res <- results(dds, contrast = c("condition",rev(levels(Group))))####results表示提取结果
#constrast
c("condition",rev(levels(Group)))
class(res)
DEG1 <- as.data.frame(res)
DEG1 <- DEG1[order(DEG1$pvalue),] 
DEG1 = na.omit(DEG1)
head(DEG1)

#添加change列标记基因上调下调
logFC_t = 1
pvalue_t = 0.05

k1 = (DEG1$pvalue < pvalue_t)&(DEG1$log2FoldChange < -logFC_t);table(k1)
k2 = (DEG1$pvalue < pvalue_t)&(DEG1$log2FoldChange > logFC_t);table(k2)
DEG1$change = ifelse(k1,"DOWN",ifelse(k2,"UP","NOT"))
table(DEG1$change)
head(DEG1)

#edgeR----
library(edgeR)

dge <- DGEList(counts=exp,group=Group)
dge$samples$lib.size <- colSums(dge$counts)
dge <- calcNormFactors(dge) 

design <- model.matrix(~Group)

dge <- estimateGLMCommonDisp(dge, design)
dge <- estimateGLMTrendedDisp(dge, design)
dge <- estimateGLMTagwiseDisp(dge, design)

fit <- glmFit(dge, design)
fit <- glmLRT(fit) 

DEG2=topTags(fit, n=Inf)####topTags表示提取结果
class(DEG2)
DEG2=as.data.frame(DEG2)
head(DEG2)

k1 = (DEG2$PValue < pvalue_t)&(DEG2$logFC < -logFC_t);table(k1)
k2 = (DEG2$PValue < pvalue_t)&(DEG2$logFC > logFC_t);table(k2)
DEG2$change = ifelse(k1,"DOWN",ifelse(k2,"UP","NOT"))

head(DEG2)
table(DEG2$change)
###limma----
library(limma)
dge <- DGEList(counts=exp)
dge <- calcNormFactors(dge)
v <- voom(dge,design, normalize="quantile")

design <- model.matrix(~Group)
fit <- lmFit(v, design)
fit= eBayes(fit)

DEG3 = topTable(fit, coef=2, n=Inf)####topTable表示提取结果
DEG3 = na.omit(DEG3)

k1 = (DEG3$P.Value < pvalue_t)&(DEG3$logFC < -logFC_t);table(k1)
k2 = (DEG3$P.Value < pvalue_t)&(DEG3$logFC > logFC_t);table(k2)
DEG3$change = ifelse(k1,"DOWN",ifelse(k2,"UP","NOT"))
table(DEG3$change)
head(DEG3)

tj = data.frame(deseq2 = as.integer(table(DEG1$change)),
           edgeR = as.integer(table(DEG2$change)),
           limma_voom = as.integer(table(DEG3$change)),
           row.names = c("down","not","up")
          );tj
save(DEG1,DEG2,DEG3,Group,tj,file = paste0(proj,"_DEG.Rdata"))
```

### 2.可视化

```{r}
library(ggplot2)
library(tinyarray)
exp[1:4,1:4]
# cpm 去除文库大小的影响
dat = log2(cpm(exp)+1)
pca.plot = draw_pca(dat,Group);pca.plot
save(pca.plot,file = paste0(proj,"_pcaplot.Rdata"))

cg1 = rownames(DEG1)[DEG1$change !="NOT"]
cg2 = rownames(DEG2)[DEG2$change !="NOT"]
cg3 = rownames(DEG3)[DEG3$change !="NOT"]

custom_colors <- c("UP" = "#FF4500", "DOWN" = "#32B8C6", "NOT" = "grey")

h1 = draw_heatmap(dat[cg1,],Group,annotation_legend = T,n_cutoff = 2)
h2 = draw_heatmap(dat[cg2,],Group,annotation_legend = T,n_cutoff = 2)
h3 = draw_heatmap(dat[cg3,],Group,annotation_legend = T,n_cutoff = 2)

v1 = draw_volcano(DEG1,pkg = 1,logFC_cutoff = logFC_t,color = custom_colors)+
  xlab("logFC") + ylab("-log10(Pvalue)")
v2 = draw_volcano(DEG2,pkg = 2,logFC_cutoff = logFC_t,color = custom_colors)+
  xlab("logFC") + ylab("-log10(Pvalue)")
v3 = draw_volcano(DEG3,pkg = 3,logFC_cutoff = logFC_t,color = custom_colors)+
  xlab("logFC") + ylab("-log10(Pvalue)")

library(patchwork)
(h1 + h2 + h3) / (v1 + v2 + v3) +plot_layout(guides = 'collect') &theme(legend.position = "none")
ggsave(paste0(proj,"_heat_vo.pdf"),width = 15,height = 10)
ggsave(paste0(proj,"_heat_vo.png"),width = 15,height = 10)
```

### 3.三大R包差异基因对比

```{r}
UP=function(df){
  rownames(df)[df$change=="UP"]
}
DOWN=function(df){
  rownames(df)[df$change=="DOWN"]
}
load('dgeo1.Rdata')
load('dgeo2.Rdata')
up = intersect(intersect(UP(DEG1),UP(DEG2)),UP(DEG3))
down = intersect(intersect(DOWN(DEG1),DOWN(DEG2)),DOWN(DEG3))
Total_up=intersect(intersect(up,up1),up2)
Total_down=intersect(intersect(down,down1),down2)
dat = log2(cpm(exp)+1)
hp = draw_heatmap(dat[c(Total_up,Total_down),],annotation_legend = T,Group,n_cutoff = 2)
#筛选免疫相关基因
a=read.delim('GeneList.txt')
a=a[!duplicated(a$Symbol),]
class(a)
up_immune=intersect(Total_up,a$Symbol)
down_immune=intersect(Total_down,a$Symbol)
d_immune_gene=union(up_immune,down_immune)

d_gene=union(Total_up,Total_down)
save(Total_up,Total_down,d_gene,up_immune,down_immune,d_immune_gene,file='d.Rdata')

#上调、下调基因分别画维恩图
up_genes = list(Deseq2 = UP(DEG1),
          edgeR = UP(DEG2),
          limma = UP(DEG3))
Total_up_genes = list(TCGA=up,GSE26566=up1,GSE45001=up2)

down_genes = list(Deseq2 = DOWN(DEG1),
          edgeR = DOWN(DEG2),
          limma = DOWN(DEG3))
Total_down_genes = list(TCGA=down,GSE26566=down1,GSE45001=down2)
library(VennDiagram)
TCGA_up.plot <- draw_venn(up_genes,"TCGA_UPgene")
TCGA_down.plot <- draw_venn(down_genes,"TCGA_DOWNgene")
Total_up.plot=draw_venn(Total_up_genes,"Total_UPgene")
Total_down.plot=draw_venn(Total_down_genes,"Total_DOWNgene")
dev.off()
#维恩图拼图，终于搞定

library(patchwork)
#up.plot + down.plot
# 拼图
pca.plot + hp+TCGA_up.plot +TCGA_down.plot+Total_up.plot+Total_down.plot+plot_layout(guides = "collect")
cc=TCGA_up.plot +TCGA_down.plot+Total_up.plot+Total_down.plot+plot_layout(guides = "collect")
ggsave(paste0(proj,"_heat_ve_pca.png"),width = 15,height = 10)
ggsave("venn.png",plot = cc,dpi = 300)
```

![](TCGA-CHOL_heat_ve_pca.png) 课上临时补充的分组聚类热图，标签不能自动匹配，以后换了数据也需要注意检查。

```{r}
library(ComplexHeatmap)
library(circlize)
col_fun = colorRamp2(c(-2, 0, 2), c("#2fa1dd", "white", "#f87669"))
top_annotation = HeatmapAnnotation(
  cluster = anno_block(gp = gpar(fill = c("#f87669","#2fa1dd")),
                       labels = c("tumor","normal"),
                       labels_gp = gpar(col = "white", fontsize = 12)))

m = Heatmap(t(scale(t(exp[c(up,down),]))),name = " ",
            col = col_fun,
        top_annotation = top_annotation,
        column_split = Group,
        show_heatmap_legend = T,
        border = F,
        show_column_names = F,
        show_row_names = F,
        column_title = NULL)
m
```
