# Supplementary material for: Downregulation of dermatopontin in cholangiocarcinoma cells suppresses CCL19 secretion of macrophages and immune infiltration
Source: J Cancer Res Clin Oncol. 2024 Feb 1;150(2):66. doi: 10.1007/s00432-023-05532-1 (PMC10834663; doi:10.1007/s00432-023-05532-1)
Supplement: Supplementary file 1 — Supplementary file1 (ZIP 153266 KB) [file 432_2023_5532_MOESM1_ESM.zip › R code/TCGA/CHOL2/4___免疫分析.Rmd]

---
title: "免疫分析"
output: html_document
editor_options: 
  chunk_output_type: console
---

```{r setup, include=FALSE}
knitr::opts_chunk$set(echo = TRUE,message = F,warning = F)
```

### 1.免疫细胞丰度计算

ssGSEA 方法

```{r}
rm(list = ls())
library(tinyarray)
load("exp_g.Rdata")
geneset = rio::import("mmc3.xlsx",skip = 2)
geneset = split(geneset$Metagene,geneset$`Cell type`)
lapply(geneset[1:3], head)
library(GSVA)
f = "immu_cell.Rdata"
if(!file.exists(f)){
  re <- gsva(exprSet, geneset, method="ssgsea",
           mx.diff=FALSE, verbose=FALSE)
  save(re,file = f)
}
load(f)

DPT=dat_R$DPT1

hh=draw_boxplot(re,DPT,color = c("#32B8C6","#FF4500"),grouplab = "DPT")
hh
ggsave('DPT与免疫细胞相关性.png',plot = hh,dpi = 300)
draw_pca(re,DPT)
```

### 2.estimate

用于计算免疫评分和基质评分

```{r}
if(!require("estimate")){
  library(utils)
  rforge <- "http://r-forge.r-project.org"
  install.packages("estimate", repos=rforge, dependencies=TRUE)
}
library(estimate)
library(stringr)

dat = exprSet[,str_starts(colnames(exprSet),"TCGA")]


pro='CHOL'

estimate <- function(dat,pro){
  input.f=paste0(pro,'_estimate_input.txt')
  output.f=paste0(pro,'_estimate_gene.gct')
  output.ds=paste0(pro,'_estimate_score.gct')
  write.table(dat,file = input.f,sep = '\t',quote = F)
  library(estimate)
  filterCommonGenes(input.f=input.f,
                    output.f=output.f ,
                    id="GeneSymbol")
  estimateScore(input.ds = output.f,
                output.ds=output.ds,
                platform="illumina")   ## 注意platform
  scores=read.table(output.ds,skip = 2,header = T)
  rownames(scores)=scores[,1]
  scores=t(scores[,3:ncol(scores)])
  return(scores)
}
scores=estimate(dat,pro)
head(scores)
library(tibble)
scores = rownames_to_column(as.data.frame(scores),"id")
scores$id = str_replace_all(scores$id,"\\.","-")
```

箱线图

```{r}
scores$Group = make_tcga_group(dat)

rownames(scores)=scores[,1]
q=intersect(rownames(dat_R),rownames(scores))
dat_R=cbind(dat_R[q,],scores[q,])

library(ggplot2)
library(ggpubr)
b1 = ggplot(dat = dat_R,aes(DPT1,StromalScore))+
  geom_boxplot(aes(fill = DPT1))+
  scale_fill_manual(values = c("#32B8C6","#FF4500"))+
  stat_compare_means()+
  labs(x='DPT')+
  theme_classic()
b2 = ggplot(dat = dat_R,aes(DPT1,ImmuneScore ))+
  geom_boxplot(aes(fill = DPT1))+
  scale_fill_manual(values = c("#32B8C6","#FF4500"))+
  stat_compare_means()+
  labs(x='DPT')+
  theme_classic()
b3 = ggplot(dat = dat_R,aes(DPT1,ESTIMATEScore ))+
  geom_boxplot(aes(fill = DPT1))+
  scale_fill_manual(values = c("#32B8C6","#FF4500"))+
  stat_compare_means()+
  labs(x='DPT')+
  theme_classic()
b1+b2+b3
jj=b1+b2+b3
ggsave('DPT与基质及免疫评分相关性.png',plot =jj,dpi = 300,width = 15,height = 5 )
```

### 3.相关性分析

```{r}
library(Hmisc)
load("TCGA-CHOL_lasso_choose_gene_min.Rdata")
identical(colnames(re),colnames(exprSet))
nc = t(rbind(re,exprSet[choose_gene_min,]))
m = rcorr(nc)$r[1:nrow(re),(ncol(nc)-length(choose_gene_min)+1):ncol(nc)]

p = rcorr(nc)$P[1:nrow(re),(ncol(nc)-length(choose_gene_min)+1):ncol(nc)]
p[1:4,1:4]
library(dplyr)
tmp = matrix(case_when(p<0.01~"**",
                       p<0.05~"*",
                       T~""),nrow = nrow(p))
library(pheatmap)
pheatmap(t(m),
         display_numbers =t(tmp),
         angle_col =45,
         color = colorRampPalette(c("#2fa1dd", "white", "#f87669"))(100),
         border_color = "white",
         cellwidth = 20, 
         cellheight = 20,
         width = 7, 
         height=9.1,
         treeheight_col = 0,
         treeheight_row = 0)
# 行名显示不全的解决办法：https://stackoverflow.com/questions/44701207/column-labels-cropped-when-using-pheatmap

c("PD-1","PDCD1","PD-L1",
"CD274","PD-L2","PDCD1LG2","CTLA4") %in% rownames(exprSet)

# PD-1就是PDCD1，PD-L2就是PDCD1LG2
c("CTLA4","PDCD1","PDCD1LG2") %in% rownames(exprSet)
da = t(exprSet[c("PDCD1","CD274","PDCD1LG2","CTLA4",choose_gene_min),])

m = rcorr(da)$r[1:4,(ncol(da)-length(choose_gene_min)+1):ncol(da)]

p = rcorr(da)$P[1:4,(ncol(da)-length(choose_gene_min)+1):ncol(da)]
p[1:4,1:4]

tmp = matrix(case_when(p<0.01~"**",
                       p<0.05~"*",
                       T~""),nrow = nrow(p))
rownames(m)[1:4] = c("PDCD1","CD274","PDCD1LG2","CTLA4")
pheatmap(t(m),
         display_numbers =t(tmp),
         angle_col =0,
         color = colorRampPalette(c("#2fa1dd", "white", "#f87669"))(100),
         border_color = "white",
         cellwidth = 40,cellheight = 25,
         fontsize = 8,
         treeheight_col = 0,
         treeheight_row = 0)
```

### 相关性图

```{r}
library(ggplot2)
dat = data.frame(da)
?ggscatter
p1 = ggscatter( dat, 
           x = "DPT", y ="CTLA4" ,
           xlab='DPT expression',ylab='CTLA4 expression',
           size =1,color = "#1d4a9d",
           add = "reg.line", 
          add.params = list(color = "red"))+
  stat_cor(label.y = 10 )
p2 = ggscatter( dat, 
           x = "FCN1", y = "CTLA4",
           xlab='FCN1 expression',ylab='CTLA4 expression',
           size = 1,color = "#1d4a9d",
           add = "reg.line", 
          add.params = list(color = "red"))+
  stat_cor(label.y = 10 )
p3 = ggscatter( dat, 
           x = "FCN1", y = "PDCD1LG2",
           xlab='FCN1 expression',ylab='PDCD1LG2 expression',
           size = 1,color = "#1d4a9d",
           add = "reg.line", 
          add.params = list(color = "red"))+
  stat_cor(label.y = 10 )
p4 = ggscatter( dat, 
           x = "CFHR3", y = "PDCD1",
           xlab='CFHR3 expression',ylab='PDCD1 expression',
           size = 1,color = "#1d4a9d",
           add = "reg.line", 
          add.params = list(color = "red"))+
  stat_cor(label.y = 10 )
p1+p2+p3+p4
```

评分与生存的关系
```{r}
library(survival)
library(survminer)
data=dat_R
data$StromalScore = ifelse(data$StromalScore<median(data$StromalScore),'low','high')
data$ImmuneScore = ifelse(data$ImmuneScore<median(data$ImmuneScore),'low','high')
data$ESTIMATEScore = ifelse(data$ESTIMATEScore<median(data$ESTIMATEScore),'low','high')
sfit=survfit(Surv(time, event)~ImmuneScore, data=data)
ggsurvplot(sfit,pval =TRUE, data = data, risk.table = TRUE)

```


其他相关性分析
```{r}
library(ggpubr)
dat_R$event=ifelse(str_detect(dat_R$event,'0'),'Alive','Death')
my_comparisons <- list( c('Alive','Death'))
p1=ggboxplot(dat_R,x='event',y='StromalScore',color = "event",shape='event',
            palette = c("#32B8C6","#FF4500"), add = "jitter");p1

p2=ggboxplot(dat_R,x='event',y='ImmuneScore',color = "event",shape='event',
            palette = c("#32B8C6","#FF4500"), add = "jitter");p2

p3=ggboxplot(dat_R,x='event',y='ESTIMATEScore',color = "event",shape='event',
            palette = c("#32B8C6","#FF4500"), add = "jitter");p3

p1+ stat_compare_means(comparisons = my_comparisons)
p2+ stat_compare_means(comparisons = my_comparisons)
p3+ stat_compare_means(comparisons = my_comparisons)
p1+p2+p3

ggsave('生存与基质及免疫评分相关性.png',plot =p1+p2+p3,dpi = 300,width = 15,height = 5 )

q1 = ggplot(dat = dat_R,aes(event,StromalScore))+
  geom_boxplot(aes(fill = event))+
  scale_fill_manual(values = c("#32B8C6","#FF4500"))+
  stat_compare_means()+
  labs(x='Event')+
  theme_classic()
q2 = ggplot(dat = dat_R,aes(event,ImmuneScore ))+
  geom_boxplot(aes(fill = event))+
  scale_fill_manual(values = c("#32B8C6","#FF4500"))+
  stat_compare_means()+
  labs(x='Event')+
  theme_classic()
q3 = ggplot(dat = dat_R,aes(event,ESTIMATEScore ))+
  geom_boxplot(aes(fill = event))+
  scale_fill_manual(values = c("#32B8C6","#FF4500"))+
  stat_compare_means()+
  labs(x='Event')+
  theme_classic()
q1+q2+q3
ggsave('生存与基质及免疫评分相关性2.png',plot =q1+q2+q3,dpi = 300,width = 15,height = 5 )
```


```
