# Supplementary material for: Downregulation of dermatopontin in cholangiocarcinoma cells suppresses CCL19 secretion of macrophages and immune infiltration
Source: J Cancer Res Clin Oncol. 2024 Feb 1;150(2):66. doi: 10.1007/s00432-023-05532-1 (PMC10834663; doi:10.1007/s00432-023-05532-1)
Supplement: Supplementary file 1 — Supplementary file1 (ZIP 153266 KB) [file 432_2023_5532_MOESM1_ESM.zip › R code/TCGA/CHOL2/5_surv_dat.Rmd]

---
title: "生存分析前的数据整理"
output: html_document
editor_options: 
  chunk_output_type: console
---

```{r setup, include=FALSE}
knitr::opts_chunk$set(
  collapse = TRUE,
  comment = "#>"
)
knitr::opts_chunk$set(fig.width = 6,fig.height = 6,collapse = TRUE)
knitr::opts_chunk$set(message = FALSE)
```

#表达矩阵只需要tumor数据，不要normal，将其去掉，新表达矩阵数据命名为exprSet；

#临床信息需要进一步整理，成为生存分析需要的格式，新临床信息数据命名为meta。

#由于不同癌症的临床信息表格列名可能不同，这里的代码需要根据实际情况修改。

```{r}
rm(list=ls())
proj = "TCGA-CHOL"
load(paste0(proj,".Rdata"))
library(stringr)
```

### 1.整理表达矩阵

#不需要正常样本；使用logCPM或logTPM数据

```{r}
exprSet=log2(edgeR::cpm(exp[,Group=='Tumor'])+1)
exprSet2=log2(edgeR::cpm(exp)+1)
ncol(exprSet)
```

#因前面的差异分析过滤标准有宽有严，保险起见，这里可以再次进行基因过滤，至少要在50%的样本里表达量大于0。

```{r}
k = apply(exprSet,1, function(x){sum(x>0)>0.5*ncol(exprSet)});table(k)
exprSet = exprSet[k,]
nrow(exprSet)
```

### 2.整理生存信息和临床信息

#xena将生存信息和临床信息分开了。后续构建模型需要纳入一些临床信息，所以要合并到一起。

```{r}
library(dplyr)
meta = left_join(surv,clinical,by = c("sample"= "submitter_id.samples"))
# 去掉表达矩阵里没有的样本
library(stringr)
k = meta$sample %in% colnames(exprSet);table(k)
meta = meta[k,]

# 去掉生存信息不全或者生存时间小于30天的样本，样本纳排标准不唯一，且差别很大
k1 = meta$OS.time >= 30;table(k1)
k2 = !(is.na(meta$OS.time)|is.na(meta$OS));table(k2)
meta = meta[k1&k2,]

# 选择有用的列
tmp = data.frame(colnames(meta))
###若想要搜索列名就先把数据中的列生成数据框，然后点击工具栏的搜索按钮进行搜索
meta = meta[,c(
  'sample',
  'OS',
  'OS.time',
  'race.demographic',
  'age_at_initial_pathologic_diagnosis',
  'gender.demographic' ,
  'tumor_stage.diagnoses'
)]

dim(meta)
rownames(meta) <- meta$sample
meta[1:4,1:4]

#简化meta的列名
colnames(meta)=c('ID','event','time','race','age','gender','stage')

#空着的值、not reported改为NA
meta[meta==""|meta=="not reported"]=NA
```

### 2.实现表达矩阵与临床信息的匹配 
#信息匹配：指表达矩阵的行名要与临床信息的列名一一对应，表达矩阵第一行名对应临床信息第一列名

有的病人会有两个或两个以上的肿瘤样本，就有重复。两种可行的办法：

（1）以病人为中心，对表达矩阵的列按照病人ID去重复，每个病人只保留一个样本。
石蜡标本与冰冻样本首选冰冻样本；下述sort就是选择冰冻样本。因为冰冻样本字母比石蜡样本靠前
```{r}
exprSet = exprSet[,sort(colnames(exprSet))]
k = !duplicated(str_sub(colnames(exprSet),1,12));table(k)
exprSet = exprSet[,k] 
```

（2）以样本为中心，如果每个病人有多个样本则全部保留。(删掉上面这一段代码即可)

```{r}
#调整meta行名与exprSet列名一一对应
s = intersect(rownames(meta),colnames(exprSet))
exprSet = exprSet[,s]
meta = meta[s,]
identical(rownames(meta),colnames(exprSet))
```

### 3.整理生存分析的输入数据

生存分析的输入数据里，要求结局事件必须用0和1表示，0表示活着，1表示死了;

生存时间的单位（月）;

```{r}
table(meta$event)
range(meta$time)
meta$time = meta$time/30
range(meta$time)
```

抹除stage里的重复信息

```{r}
head(meta$stage)

meta$stage = meta$stage %>% 
  str_remove("stage ") %>% 
  str_to_upper()

table(meta$stage,useNA = "always")

# 不需要ABC可以去掉，需要的话就保留，不运行下面这句
meta$stage = str_remove(meta$stage,"A|B|C") 

head(meta)

save(meta,exprSet,proj,file = paste0(proj,"_sur_model.Rdata"))

save(exprSet2,Group,file = 'TN分组.Rdata')
```
