# Supplementary material for: Downregulation of dermatopontin in cholangiocarcinoma cells suppresses CCL19 secretion of macrophages and immune infiltration
Source: J Cancer Res Clin Oncol. 2024 Feb 1;150(2):66. doi: 10.1007/s00432-023-05532-1 (PMC10834663; doi:10.1007/s00432-023-05532-1)
Supplement: Supplementary file 1 — Supplementary file1 (ZIP 153266 KB) [file 432_2023_5532_MOESM1_ESM.zip › R code/TCGA/CHOL2/6_Survival.Rmd]

---
title: "生存分析"
author: "生信技能树"
output: html_document
editor_options: 
  chunk_output_type: console
---

```{r setup, include=FALSE}
knitr::opts_chunk$set(
  collapse = TRUE,
  comment = "#>"
)
knitr::opts_chunk$set(fig.width = 8,fig.height = 6,collapse = TRUE)
knitr::opts_chunk$set(message = FALSE,warning = FALSE)
```

### 1.准备输入数据

```{r}
rm(list = ls())
proj = "TCGA-CHOL"
load(paste0(proj,"_sur_model.Rdata"))
load('d.Rdata')
ls()
exprSet[1:4,1:4]
meta[1:4,1:4]
```

### 2.KM-plot

简单版本和进阶版本

```{r}
library(survival)
library(survminer)

sfit <- survfit(Surv(time, event)~gender, data=meta)
ggsurvplot(sfit,pval=TRUE)
ggsurvplot(sfit,
           palette = "jco",
           risk.table =TRUE,
           pval =TRUE,
           conf.int =TRUE)
```

连续型信息怎么作KM分析？例如年龄,基因？

**连续型数据的离散化**

年龄

```{r}
group = ifelse(meta$age>median(meta$age,na.rm = T),"older","younger")
table(group)
sfit=survfit(Surv(time, event)~group, data=meta)
ggsurvplot(sfit,pval =TRUE, data = meta, risk.table = TRUE)
```

基因

```{r}
g = rownames(exprSet)[1]
L=c('DPT')
library(stringr)
meta$gene = ifelse(exprSet[L,]> median(exprSet[L,]),'high','low')
sfit=survfit(Surv(time, event)~gene, data=meta)
ggsurvplot(sfit,pval =TRUE, data = meta, 
           legend.title = "DPT",
           legend.labs = c("high", "low"),
           surv.median.line = "hv",
           conf.int =TRUE,
           risk.table = TRUE)
```

多个基因的KMplot

```{r}
library(tinyarray)
library(patchwork)
load("TCGA-CHOL_lasso_choose_gene_min.Rdata")
ks = exp_surv(exprSet_hub = exprSet[choose_gene_min,],
         meta = meta)
ks2 = exp_surv(exprSet_hub = exprSet[down_immune,],
         meta = meta)
wrap_plots(ks)
wrap_plots(ks2)
ggsave('DEGs生存分析.png',plot = wrap_plots(ks),dpi = 300,width = 10, height = 10)
```

### 2.log-rank test

KM的p值是log-rank test得出的，可以批量操作

```{r}
logrankfile = paste0(proj,"_log_rank_p.Rdata")
if(!file.exists(logrankfile)){
  log_rank_p <- apply(exprSet , 1 , function(gene){
    # gene=exprSet[1,]
    meta$group=ifelse(gene>median(gene),'high','low')  
    data.survdiff=survdiff(Surv(time, event)~group,data=meta)
    p.val = 1 - pchisq(data.survdiff$chisq, length(data.survdiff$n) - 1)
    return(p.val)
  })
  log_rank_p=sort(log_rank_p)
  save(log_rank_p,file = logrankfile)
}
load(logrankfile)
table(log_rank_p<0.01) 
table(log_rank_p<0.05) 
M=log_rank_p[log_rank_p<0.05]
M=as.data.frame(M)
log_gene=rownames(M)
save(log_gene,file='log_gene.Rdata')
```

```{r}
# 挑一个p值小的基因来做KM_plot
g = names(log_rank_p)[1];g
meta$gene = ifelse(exprSet[g,]> median(exprSet[g,]),'high','low')
sfit=survfit(Surv(time, event)~gene, data=meta)
ggsurvplot(sfit,pval =TRUE, data = meta, risk.table = TRUE)
```


### 3.批量单因素cox

```{r warning=FALSE}
coxfile = paste0(proj,"_cox.Rdata")
if(!file.exists(coxfile)){
  cox_results <-apply(exprSet , 1 , function(gene){
  #gene= exprSet[1,]
  meta$gene = gene
  #可直接使用连续型变量
  m = coxph(Surv(time, event) ~ gene, data =  meta)
  #也可使用二分类变量
  #meta$group=ifelse(gene>median(gene),'high','low') 
  #m=coxph(Surv(time, event) ~ group, data =  meta)
  beta <- coef(m)
  se <- sqrt(diag(vcov(m)))
  HR <- exp(beta)
  HRse <- HR * se
  
  #summary(m)
  tmp <- round(cbind(coef = beta, 
                     se = se, z = beta/se, 
                     p = 1 - pchisq((beta/se)^2, 1),
                     HR = HR, HRse = HRse,
                     HRz = (HR - 1) / HRse, 
                     HRp = 1 - pchisq(((HR - 1)/HRse)^2, 1),
                     HRCILL = exp(beta - qnorm(.975, 0, 1) * se),
                     HRCIUL = exp(beta + qnorm(.975, 0, 1) * se)), 3)
  
  return(tmp['gene',]) 
  #return(tmp['grouplow',])#二分类变量
})
  cox_results=as.data.frame(t(cox_results))
  save(cox_results,file = coxfile)
}
load(coxfile)
table(cox_results$p<0.01)
table(cox_results$p<0.05)

lr = names(log_rank_p)[log_rank_p<0.05];length(lr)
cox = rownames(cox_results)[cox_results$p<0.05];length(cox)
length(intersect(lr,cox))
length(intersect(d_gene,intersect(lr,cox)))
save(lr,cox,file = paste0(proj,"_logrank_cox_gene.Rdata"))
```
