# Supplementary material for: Downregulation of dermatopontin in cholangiocarcinoma cells suppresses CCL19 secretion of macrophages and immune infiltration
Source: J Cancer Res Clin Oncol. 2024 Feb 1;150(2):66. doi: 10.1007/s00432-023-05532-1 (PMC10834663; doi:10.1007/s00432-023-05532-1)
Supplement: Supplementary file 1 — Supplementary file1 (ZIP 153266 KB) [file 432_2023_5532_MOESM1_ESM.zip › R code/TCGA/CHOL2/6___riskscore_immu.Rmd]

---
title: "6_riskscore与免疫"
output: html_document
editor_options: 
  chunk_output_type: console
---

```{r setup, include=FALSE}
knitr::opts_chunk$set(echo = TRUE,message = F,warning = F)
```

### 输入数据

细胞丰度矩阵；risk结果；表达矩阵

```{r}
rm(list=ls())
load("exp_g.Rdata")
load("immu_cell.Rdata")
load("risk_meta.Rdata")
library(glmnet)
exp = exprSet[,match(rownames(dat),colnames(exprSet))]
cell = re[,match(rownames(dat),colnames(re))]
```

### 箱线图

```{r}
library(tinyarray)
draw_boxplot(cell,dat$ri)
```

### 相关性热图

```{r}
library(corrplot)
M = cor(cbind(t(cell),DPT = dat_R$DPT))
p.mat <- cor.mtest(cbind(t(cell),DPT = dat_R$DPT))$p
library(paletteer)
my_color = rev(paletteer_d("RColorBrewer::RdYlBu")[-1])
my_color = colorRampPalette(my_color)(10)
pdf("corrplot.pdf",height =15,width = 15)
corrplot(M, type="upper",
         col = my_color,
         p.mat = p.mat, 
         sig.level = 0.05, 
         insig = "label_sig",
         tl.col = "black",
         tl.srt=45)
dev.off()
```

![](plot/corrplot.png)
### 弦图

```{r}
library(circlize)
a = data.frame(t(exp[c("CTLA4","PDCD1LG2","PDCD1","CD274"),]),
               DPT = dat_R$DPT)
colnames(a)[2:4] = c("PD-L2",'PD-1','PD-L1')
mat = cor(a)
library(tidyr)
library(tibble)
df = mat %>%
  as.data.frame() %>%
  rownames_to_column(var = "from") %>%
  pivot_longer(names_to  = "to",
             values_to  = "value",
             cols = 2:4)
df=df[,-(2:3)]
df = df[df$from!=df$to,]
df = df[!duplicated(df$value),]
colg = c("#66C2A5", "#FC8D62", "#8DA0CB",'#14D100','#FFFF00')

col <- colorRamp2(range(mat), c("#FA0A0A", "#FFFFFF")) 
chordDiagram(df,
             grid.col = colg, 
             col = col)
```

### 免疫数据验证

http://research-pub.gene.com/IMvigor210CoreBiologies/

IMvigor210CoreBiologies这个包比较过时了，很难安装。喜欢挑战可以点进去上面的网页下载本地安装包，折腾一下，不喜欢就直接用我给你存好的数据咯。

```{r}
f_cds = "cds.Rdata"
if(!file.exists(f_cds)){
  library(IMvigor210CoreBiologies)
  data(cds)
}
load(f_cds)
library(BiocGenerics)
library(Biobase)

counts[1:4,1:4]
counts = counts[,match(rownames(pd),colnames(counts))]
an = an[!duplicated(rownames(an)),]
counts = counts[!duplicated(rownames(counts)),]

g = intersect(an$entrez_id,rownames(counts))
an = an[g,]
counts = counts[g,]

k = (!duplicated(an$symbol))&(!is.na(an$symbol));table(k)

counts = counts[k,]
an = an[k,]
rownames(counts) = an$symbol
meta = pd[,c("os","censOS","Best Confirmed Overall Response")]
colnames(meta)[3] = "Response"
meta$Response[meta$Response=="NE"]=NA

str(meta)
colnames(meta)[1:2] = c("time","event")
exp = log2(edgeR::cpm(counts+1))
exp = as.data.frame(exp[colnames(dat_R)[16],])
colnames(exp)[1]=c('DPT')
exp=t(exp)
identical(rownames(meta),colnames(exp))
head(meta)
```

```{r}
library(survminer)
colnames(dat_R)[16]
meta$riskscore = as.numeric(predict(cv_fit,newx = t(exp),s = cv_fit$lambda.min))

res.cut = surv_cutpoint(meta, time = "time", event = "event", variables = "riskscore")
cut = res.cut[["cutpoint"]][1, 1]
cut
plot(res.cut, "riskscore", palette = "npg")

ri = ifelse(meta$riskscore<cut,"lowrisk","highrisk")
names(ri) = rownames(meta)
ri = factor(ri,levels = c("lowrisk","highrisk"))
table(ri)

meta$ri = ri
```

```{r}
library(survival)
library(survminer)
sfit <- survfit(Surv(time, event)~ri, data=meta)
ggsurvplot(sfit, conf.int=T, pval=TRUE)
```

### 箱线图

```{r}
library(ggpubr)
dat1 = na.omit(meta)
exp1=exp[,intersect(rownames(dat1),colnames(exp))]
exp1=as.data.frame(exp1)
colnames(exp1)[1]=c('DPT')
dat1$DPT=exp1[,1]

exp3 = log2(edgeR::cpm(counts+1))

Agene=c('DPT')
DPT=exp3[Agene,]
DPT=as.data.frame(DPT)
DPT=DPT[rownames(dat1),]
DPT= ifelse(DPT>median(DPT),"High","Low")

DPT= factor(DPT,levels = c("Low","High"))

dat1$Group=DPT


ggboxplot(data= dat1,x = "Response",y = "DPT",color = "Response",add = "jitter")+
  stat_compare_means(comparisons = list(c("CR","PR"),
                                        c("CR","SD"),
                                        c("CR","PD"),
                                        c("PR","SD"),
                                        c("PR","PD"),
                                        c("SD","PD")))
```

```{r}
library(dplyr)
dat1$Response2 = ifelse(dat1$Response %in% c("SD","PD"),"SD/PD","CR/PR")
dat = count(dat1,Group,Response2)
dat = dat %>% group_by(Group) %>% 
  summarise(Response = Response2,n = n/sum(n))
dat$Response = factor(dat$Response,levels = c("SD/PD","CR/PR"))

library(ggplot2)
ggplot(data = dat)+
  geom_bar(aes(x = Group,y = n,
               fill = Response),
           stat = "identity")+
  scale_fill_manual(values =  c("#f87669","#2fa1dd"))+
  geom_text(aes(x = Group,y = n,
                label = scales::percent(n)),
            color = "white",
            size = 6,
            position = position_fill(vjust = 0.5))+
  theme_minimal()+
  theme(legend.position = "top")
ggsave("plot/immu_bar.png",height = 7,width = 5)
```

### 验证是不是错了?

```{r}
library(dplyr)
dat2 = arrange(meta,time)
dat2$n = 1:nrow(dat2)
dat2 = cbind(dat2,t(exp))
ggscatter(dat2,x = "n",y = "CENPU")
ggscatter(dat2,x = "n",y = "KIF4A")
ggscatter(dat2,x = "n",y = "RRM2")
```
