# Supplementary material for: Downregulation of dermatopontin in cholangiocarcinoma cells suppresses CCL19 secretion of macrophages and immune infiltration
Source: J Cancer Res Clin Oncol. 2024 Feb 1;150(2):66. doi: 10.1007/s00432-023-05532-1 (PMC10834663; doi:10.1007/s00432-023-05532-1)
Supplement: Supplementary file 1 — Supplementary file1 (ZIP 153266 KB) [file 432_2023_5532_MOESM1_ESM.zip › R code/TCGA/CHOL2/7_lasso.Rmd]

---
title: "lasso回归"
author: "生信技能树"
output: html_document
editor_options: 
  chunk_output_type: console
---

```{r setup, include = FALSE}
knitr::opts_chunk$set(
  collapse = TRUE,
  comment = "#>"
)
knitr::opts_chunk$set(fig.width = 7, fig.height = 5,collapse = TRUE)
knitr::opts_chunk$set(message = FALSE)
```

### 1.准备输入数据

```{r}
rm(list = ls())
proj = "TCGA-CHOL"
load(paste0(proj,"_sur_model.Rdata"))
load('d.Rdata')
ls()
exprSet[1:4,1:4]
meta[1:4,1:4]
load(paste0(proj,"_logrank_cox_gene.Rdata"))
exprSet = exprSet[intersect(d_gene,lr),]
```

### 2.构建lasso回归模型

输入数据是表达矩阵(仅含tumor样本)和每个病人对应的生死（顺序必须一致）。

```{r}
x=t(exprSet)
y=meta$event
library(glmnet)
```

#### 2.1挑选合适的λ值

- Lambda 是构建模型的重要参数。他的大小关系着模型选择的基因个数

```{r}
#调优参数
set.seed(1006)
cv_fit <- cv.glmnet(x=x, y=y)
plot(cv_fit)

#系数图
fit <- glmnet(x=x, y=y)
plot(fit,xvar = "lambda")
```

两条虚线分别指示了两个特殊的λ值,一个是lambda.min,一个是lambda.1se,这两个值之间的lambda都认为是合适的。lambda.1se构建的模型最简单，即使用的基因数量少，而lambda.min则准确率更高一点，使用的基因数量更多一点。

#### 2.2 用这两个λ值重新建模

```{r}
model_lasso_min <- glmnet(x=x, y=
                            y,lambda=cv_fit$lambda.min)
model_lasso_1se <- glmnet(x=x, y=y,lambda=exp(-2.5))


####riskscore添加

meta$riskscore = as.numeric(predict(cv_fit,newx = x,s = cv_fit$lambda.min))
load(paste0(proj,"_sur_model.Rdata"))
meta$riskscore = as.numeric(predict(cv_fit,newx = x,s = cv_fit$lambda.min))
save(meta,exprSet,file = paste0(proj,"_sur_model.Rdata" ))
```

选中的基因与系数存放于模型的子集beta中，用到的基因有一个s0值，没用的基因只记录了“.”，所以可以用下面代码挑出用到的基因。

```{r}
head(model_lasso_min$beta,20)
choose_gene_min=rownames(model_lasso_min$beta)[as.numeric(model_lasso_min$beta)!=0]
choose_gene_1se=rownames(model_lasso_1se$beta)[as.numeric(model_lasso_1se$beta)!=0]
length(choose_gene_min)
length(choose_gene_1se)
save(choose_gene_min,file = paste0(proj,"_lasso_choose_gene_min.Rdata"))
save(choose_gene_1se,file = paste0(proj,"_lasso_choose_gene_1se.Rdata"))

```

### 3.模型预测和评估

newx参数是预测对象。输出结果lasso.prob是一个矩阵，第一列是min的预测结果，第二列是1se的预测结果，预测结果是概率，或者说百分比，不是绝对的0和1。

将每个样本的生死和预测结果放在一起，直接cbind即可。

```{r}
lasso.prob <- predict(cv_fit, newx=x , s=c(cv_fit$lambda.min,0.09058048) )
re=cbind(y ,lasso.prob)
head(re)
re=as.data.frame(re)
colnames(re)=c('event','prob_min','prob_1se')
re$event=as.factor(re$event)
save(choose_gene_min,choose_gene_1se,model_lasso_min,model_lasso_1se,cv_fit,lasso.prob,file = 'timeROC.Rdata')
```

#### ROC曲线

```{r}
library(pROC)
library(ggplot2)
m <- roc(meta$event, re$prob_min)
g <- ggroc(m,legacy.axes = T,size = 1,color = "#2fa1dd")
auc(m)

g + theme_minimal() +
  geom_segment(aes(x = 0, xend = 1, y = 0, yend = 1), 
               colour = "grey", linetype = "dashed")+
  annotate("text",x = .75, y = .25,
           label = paste("AUC of min = ",format(round(as.numeric(auc(m)),3),nsmall = 3)),color = "#2fa1dd")
```

计算AUC取值范围在0.5-1之间，越接近于1越好。可以根据预测结果绘制ROC曲线。

两个模型的曲线画在一起

```{r}
m2 <- roc(meta$event, re$prob_1se)
auc(m2)
g <- ggroc(list(min = m,se = m2),legacy.axes = T,size = 1)

aa=g + theme_minimal() +
  scale_color_manual(values = c("#2fa1dd", "#f87669"))+
  geom_segment(aes(x = 0, xend = 1, y = 0, yend = 1), 
               colour = "grey", linetype = "dashed")+
  annotate("text",x = .75, y = .25,
           label = paste("AUC of min = ",format(round(as.numeric(auc(m)),3),nsmall = 3)),color = "#2fa1dd")+
  annotate("text",x = .75, y = .15,
           label = paste("AUC of 1se = ",format(round(as.numeric(auc(m2)),3),nsmall = 3)),color = "#f87669")
aa
library(ggplot2)
ggsave('ROC.pdf',plot = aa)
```

### 5.切割数据构建模型并预测

#### 5.1 切割数据

用R包caret切割数据，生成的结果是一组代表列数的数字，用这些数字来给表达矩阵和meta取子集即可。

```{r}
library(caret)
set.seed(12345679)
sam<- createDataPartition(meta$event, p = .5,list = FALSE)
head(sam)
```

可查看两组一些临床参数切割比例

```{r}
train <- exprSet[,sam]
test <- exprSet[,-sam]
train_meta <- meta[sam,]
test_meta <- meta[-sam,]

prop.table(table(train_meta$stage))
prop.table(table(test_meta$stage)) 
prop.table(table(test_meta$race)) 
prop.table(table(train_meta$race)) 
```

#### 5.2 切割后的train数据集建模

和上面的建模方法一样。

```{r}
#计算lambda
x = t(train)
y = train_meta$event
cv_fit <- cv.glmnet(x=x, y=y)
plot(cv_fit)
```

```{r}
#构建模型
model_lasso_min <- glmnet(x=x, y=y,lambda=cv_fit$lambda.min)
model_lasso_1se <- glmnet(x=x, y=y,lambda=0.03013067)
2.72^-3.5
#挑出基因
head(model_lasso_min$beta)
choose_gene_min=rownames(model_lasso_min$beta)[as.numeric(model_lasso_min$beta)!=0]
choose_gene_1se=rownames(model_lasso_1se$beta)[as.numeric(model_lasso_1se$beta)!=0]
length(choose_gene_min)
length(choose_gene_1se)
```

### 4.模型预测

用训练集构建模型，预测测试集的生死，注意newx参数变了。

```{r}
lasso.prob <- predict(cv_fit, newx=t(test), s=c(cv_fit$lambda.min,0.03013067) )
re=cbind(event = test_meta$event ,lasso.prob)
re=as.data.frame(re)
colnames(re)=c('event','prob_min','prob_1se')
re$event=as.factor(re$event)
head(re)
```

再画ROC曲线

```{r}
library(pROC)
library(ggplot2)
m <- roc(test_meta$event, re$prob_min)
g <- ggroc(m,legacy.axes = T,size = 1,color = "#2fa1dd")
auc(m)

g + theme_minimal() +
  geom_segment(aes(x = 0, xend = 1, y = 0, yend = 1), 
               colour = "grey", linetype = "dashed")+
  annotate("text",x = .75, y = .25,
           label = paste("AUC of min = ",format(round(as.numeric(auc(m)),2),nsmall = 2)),color = "#2fa1dd")
```

计算AUC取值范围在0.5-1之间，越接近于1越好。可以根据预测结果绘制ROC曲线。

两个模型的曲线画在一起

```{r}
m2 <- roc(test_meta$event, re$prob_1se)
auc(m2)
g <- ggroc(list(min = m,se = m2),legacy.axes = T,size = 1)

g + theme_minimal() +
  scale_color_manual(values = c("#2fa1dd", "#f87669"))+
  geom_segment(aes(x = 0, xend = 1, y = 0, yend = 1), 
               colour = "grey", linetype = "dashed")+
  annotate("text",x = .75, y = .25,
           label = paste("AUC of min = ",format(round(as.numeric(auc(m)),2),nsmall = 2)),color = "#2fa1dd")+
  annotate("text",x = .75, y = .15,
           label = paste("AUC of 1se = ",format(round(as.numeric(auc(m2)),2),nsmall = 2)),color = "#f87669")
```
