# Supplementary material for: Downregulation of dermatopontin in cholangiocarcinoma cells suppresses CCL19 secretion of macrophages and immune infiltration
Source: J Cancer Res Clin Oncol. 2024 Feb 1;150(2):66. doi: 10.1007/s00432-023-05532-1 (PMC10834663; doi:10.1007/s00432-023-05532-1)
Supplement: Supplementary file 1 — Supplementary file1 (ZIP 153266 KB) [file 432_2023_5532_MOESM1_ESM.zip › R code/TCGA/CHOL2/8_cox-forest.Rmd]

---
title: "cox-forest"
author: "生信技能树"
output: rmarkdown::html_vignette
editor_options: 
  chunk_output_type: console
---

```{r setup, include = FALSE}
knitr::opts_chunk$set(
  collapse = TRUE,
  comment = "#>"
)
knitr::opts_chunk$set(fig.width = 7,fig.height = 5, collapse = TRUE)
knitr::opts_chunk$set(message = FALSE,fig.height = 12)
```

### 1.准备输入数据

```{r}
rm(list = ls())
proj = "TCGA-CHOL"
if(!require(My.stepwise))install.packages("My.stepwise")
load(paste0(proj,"_sur_model.Rdata"))
load(paste0(proj,"_lasso_choose_gene_min.Rdata"))
g = choose_gene_min
```

### 2.构建coxph模型 

将用于建模的基因（例如lasso回归选中的基因）从表达矩阵中取出来，，可作为列添加在meta表噶的后面,组成的数据框赋值给dat。

```{r}
library(stringr)
e=t(exprSet[g,])
colnames(e)= str_replace_all(colnames(e),"-","_")
dat=cbind(meta,e)

dat$gender=as.numeric(factor(dat$gender))
dat$stage=as.numeric(factor(dat$stage))
colnames(dat)
```

### 逐步回归法构建最优模型

输出结果行数太多，所以我注释掉了

```{r}
library(survival)
library(survminer)
# 不能允许缺失值
dat2 = na.omit(dat)
library(My.stepwise)
vl <- colnames(dat)[c(5:ncol(dat))]
# My.stepwise.coxph(Time = "time",
#                   Status = "event",
#                   variable.list = vl,
#                   data = dat2)
```

使用输出结果里的最后一个模型

```{r}
model = coxph(formula = Surv(time, event) ~ stage + age+gender+BUB1B+CST1+
                PAH+CFHR3+DPT+FCN1+TROAP+MT1F+GPAM, data = dat2)
```

### 3.模型可视化-森林图

```{r}
ggforest(model,data = dat2)
ggsave('森林图.png',plot = ggforest(model,data = dat2),dpi = 300,width = 10, height = 6)
```

### 4.模型预测

```{r }
fp <- predict(model,newdata = dat2)
library(Hmisc)
options(scipen=200)
with(dat2,rcorr.cens(fp,Surv(time, event)))
```

> C-index用于计算生存分析中的COX模型预测值与真实之间的区分度（discrimination），也称为Harrell's concordanceindex。C-index在0.5-1之间。0.5为完全不一致,说明该模型没有预测作用,1为完全一致,说明该模型预测结果与实际完全一致。

### 5.切割数据构建模型并预测

#### 5.1 切割数据

用R包caret切割数据，生成的结果是一组代表列数的数字，用这些数字来给表达矩阵和meta取子集即可。

```{r}
library(caret)
set.seed(12345679)
sam<- createDataPartition(meta$event, p = .5,list = FALSE)
train <- exprSet[,sam]
test <- exprSet[,-sam]
train_meta <- meta[sam,]
test_meta <- meta[-sam,]
```

#### 5.2 切割后的train数据集建模

和上面的建模方法一样。

```{r}
e=t(train[g,])
colnames(e)= str_replace_all(colnames(e),"-","_")
dat=cbind(train_meta,e)

dat$gender=as.numeric(factor(dat$gender))
dat$stage=as.numeric(factor(dat$stage))
colnames(dat)
```

##逐步回归法构建模型，与上面构建模型差不多，选其一就行
```{r}
library(My.stepwise)
dat2 = na.omit(dat)
vl <- colnames(dat2)[c(5:ncol(dat2))]
# My.stepwise.coxph(Time = "time",
#                   Status = "event",
#                   variable.list = vl,
#                   data = dat2)
```
###下述代码由上述代码运行后结果里面复制所得
```{r}
model = coxph(formula = Surv(time, event) ~ stage + age+gender+BUB1B+CST1+
                PAH+CFHR3+DPT+FCN1+TROAP+MT1F+GPAM,data = dat2)

```


#### 5.3 模型可视化

```{r}
ggforest(model, data =dat2)
```

#### 5.4 用切割后的数据test数据集验证模型

```{r}
e=t(test[g,])
colnames(e)= str_replace_all(colnames(e),"-","_")
test_dat=cbind(test_meta,e)
test_dat$gender=as.numeric(factor(test_dat$gender))
test_dat$stage=as.numeric(factor(test_dat$stage))
```

```{r}
fp <- predict(model,newdata = test_dat)
library(Hmisc)
with(test_dat,rcorr.cens(fp,Surv(time, event)))
```
