# Supplementary material for: Downregulation of dermatopontin in cholangiocarcinoma cells suppresses CCL19 secretion of macrophages and immune infiltration
Source: J Cancer Res Clin Oncol. 2024 Feb 1;150(2):66. doi: 10.1007/s00432-023-05532-1 (PMC10834663; doi:10.1007/s00432-023-05532-1)
Supplement: Supplementary file 1 — Supplementary file1 (ZIP 153266 KB) [file 432_2023_5532_MOESM1_ESM.zip › R code/TCGA/CHOL2/9.randomforest.Rmd]

---
title: "randomforest"
author: "生信技能树"
output: rmarkdown::html_document
editor_options: 
  chunk_output_type: console
---

```{r setup, include = FALSE}
knitr::opts_chunk$set(
  collapse = TRUE,
  comment = "#>"
)
knitr::opts_chunk$set(fig.width = 7, fig.height = 5,collapse = TRUE)
knitr::opts_chunk$set(message = FALSE,warning = F)
```

### 1.准备输入数据

输入数据是肿瘤样本表达矩阵exprSet、临床信息meta

```{r}
proj = "TCGA-CHOL"
load(paste0(proj,"_sur_model.Rdata"))
load(paste0(proj,"_logrank_cox_gene.Rdata"))
exprSet = exprSet[cox,]
```

数据量太大需要运行很久，这里再缩小一点范围，用自己的数据时删掉这段代码

```{r}
exprSet = exprSet[1:1000,1:100]
meta = meta[1:100,]
```


```{r}
library(randomForest)
library(ROCR)
library(genefilter)
library(Hmisc)
```

### 2.构建随机森林模型

输入数据是表达矩阵(仅含tumor样本)和对应的生死。

```{r}
x=t(exprSet)
y=meta$event
#构建模型，一个叫randomForest的函数,运行时间很长,存Rdata跳过
tmp_rf=paste0(proj,"_rf_output.Rdata")
if(!file.exists(tmp_rf)){
  rf_output=randomForest(x=x, y=y,importance = TRUE, #ntree = 10001,
                         proximity=TRUE )
  save(rf_output,file = tmp_rf)
}
load(file = tmp_rf)
#top30的基因
varImpPlot(rf_output, type=2, n.var=30, scale=FALSE, 
           main="Variable Importance (Gini) for top 30 predictors",cex =.7)
rf_importances=importance(rf_output, scale=FALSE)
head(rf_importances)
#解释量top30的基因,和图上是一样的，从下往上看。
choose_gene=rownames(tail(rf_importances[order(rf_importances[,2]),],30))
```

### 3.模型预测和评估

```{r}
rf.prob <- predict(rf_output, x)
re=cbind(y ,rf.prob)
head(re)
```

#### ROC曲线

```{r}
library(ROCR)
#library(caret)

pred <- prediction(re[,2], re[,1])
auc = performance(pred,"auc")@y.values[[1]]
auc
```


### 4.切割数据构建模型并预测

#### 4.1 切割数据

用R包caret切割数据，生成的结果是一组代表列数的数字，用这些数字来给表达矩阵和meta取子集即可。

```{r}
library(caret)
set.seed(12345679)
sam<- createDataPartition(meta$event, p = .5,list = FALSE)

train <- exprSet[,sam]
test <- exprSet[,-sam]
train_meta <- meta[sam,]
test_meta <- meta[-sam,]
```

#### 4.2 切割后的train数据集建模

和上面的建模方法一样。

```{r}
#建模
x = t(train)
y = train_meta$event
tmp_rf=paste0(proj,"_t_rf_output.Rdata")
if(!file.exists(tmp_rf)){
  rf_output=randomForest(x=x, y=y,importance = TRUE,  #ntree = 10001,
                         proximity=TRUE )
  save(rf_output,file = tmp_rf)
}
load(file = tmp_rf)

choose_gene=rownames(tail(rf_importances[order(rf_importances[,2]),],30))
head(choose_gene)
```

### 5.模型预测

用训练集构建模型，预测测试集的生死。

```{r}
x = t(test)
y = test_meta$event
rf.prob <- predict(rf_output, x)
re=cbind(y ,rf.prob)
re=as.data.frame(re)
colnames(re)=c('event','prob')
re$event=as.factor(re$event)
```

再看AUC值。

```{r}
library(ROCR)
# 训练集模型预测测试集
pred <- prediction(re[,2], re[,1])
auc= performance(pred,"auc")@y.values[[1]]
auc
```

还行。
