# Supplementary material for: Downregulation of dermatopontin in cholangiocarcinoma cells suppresses CCL19 secretion of macrophages and immune infiltration
Source: J Cancer Res Clin Oncol. 2024 Feb 1;150(2):66. doi: 10.1007/s00432-023-05532-1 (PMC10834663; doi:10.1007/s00432-023-05532-1)
Supplement: Supplementary file 1 — Supplementary file1 (ZIP 153266 KB) [file 432_2023_5532_MOESM1_ESM.zip › R code/TCGA/CHOL2/DPT relative gene.R]

E=t(exprSet)


y <- as.numeric(E[,"DPT"])
colnames <- colnames(E)
cor_data_df <- data.frame(colnames)

for (i in 1:length(colnames)){
  test <- cor.test(as.numeric(E[,i]), y, type="spearman")
  cor_data_df[i,2] <- test$estimate
  cor_data_df[i,3] <- test$p.value
}

names(cor_data_df) <- c("symbol","correlation","pvalue")

head(cor_data_df)

library(dplyr)
library(tidyr)

cor_data_sig <- cor_data_df %>%
  filter(pvalue < 0.05) %>%
  arrange(desc(abs(correlation)))%>%
  dplyr::slice(1:500)

save(cor_data_sig,cor_data_df,file = 'DPT relative gene.Rdata')
