# Supplementary material for: Downregulation of dermatopontin in cholangiocarcinoma cells suppresses CCL19 secretion of macrophages and immune infiltration
Source: J Cancer Res Clin Oncol. 2024 Feb 1;150(2):66. doi: 10.1007/s00432-023-05532-1 (PMC10834663; doi:10.1007/s00432-023-05532-1)
Supplement: Supplementary file 1 — Supplementary file1 (ZIP 153266 KB) [file 432_2023_5532_MOESM1_ESM.zip › R code/TCGA/CHOL2/DPT分组GSEA.R]

rm(list=ls())
library(GSVA)
library(GSEABase)
library(msigdbr)
library(clusterProfiler)
library(org.Hs.eg.db)
library(enrichplot)
library(limma)
library(tinyarray)
library(ggridges)
library(dplyr)
load('DPT分组.Rdata')
DEG3$SYMBOL=rownames(DEG3)
gene=DEG3$SYMBOL
rownames(DEG3)<-NULL
gene=bitr(gene,fromType = 'SYMBOL',toType = 'ENTREZID',OrgDb = 'org.Hs.eg.db')
gene=dplyr::distinct(gene,SYMBOL,.keep_all = T)
data_all=DEG3%>%inner_join(gene,by='SYMBOL')
data_all_sort=data_all%>%arrange(desc(logFC))
geneList=data_all_sort$logFC
names(geneList)=data_all_sort$ENTREZID
KEGG_database='hsa'
gsea=gseKEGG(geneList,organism = KEGG_database,pvalueCutoff = 1)
gsea=setReadable(gsea,OrgDb = org.Hs.eg.db,keyType = 'ENTREZID')
dotplot(gsea)
ridgeplot(gsea,label_format = 100)
gseaplot2(gsea,1:10,pvalue_table = F)
