# Supplementary material for: Downregulation of dermatopontin in cholangiocarcinoma cells suppresses CCL19 secretion of macrophages and immune infiltration
Source: J Cancer Res Clin Oncol. 2024 Feb 1;150(2):66. doi: 10.1007/s00432-023-05532-1 (PMC10834663; doi:10.1007/s00432-023-05532-1)
Supplement: Supplementary file 1 — Supplementary file1 (ZIP 153266 KB) [file 432_2023_5532_MOESM1_ESM.zip › R code/TCGA/CHOL2/DPT分组热图.R]

rm(list = ls())

load("exp_g.Rdata")

dat_R$Group1=dat_R$DPT1
Group1=factor(as.character(dat_R$Group1),levels = c("Low","High"))
load("TCGA-CHOL.Rdata")
table(Group1)
#deseq2----
library(DESeq2)
exp1=exp[,colnames(exprSet)]
colData <- data.frame(row.names =colnames(exp1), 
                      condition=Group1)

  dds <- DESeqDataSetFromMatrix(
    countData = exp1,
    colData = colData,
    design = ~ condition)
  dds <- DESeq(dds)


  class(dds)
  res <- results(dds, contrast = c("condition",rev(levels(Group1))))####results表示提取结果
  #constrast
  c("condition",rev(levels(Group1)))
  class(res)
  DEG1 <- as.data.frame(res)
  DEG1 <- DEG1[order(DEG1$pvalue),] 
  DEG1 = na.omit(DEG1)
  head(DEG1)  
  
  
  #添加change列标记基因上调下调
logFC_t = 1
pvalue_t = 0.05

k1 = (DEG1$pvalue < pvalue_t)&(DEG1$log2FoldChange < -logFC_t);table(k1)
k2 = (DEG1$pvalue < pvalue_t)&(DEG1$log2FoldChange > logFC_t);table(k2)
DEG1$change = ifelse(k1,"DOWN",ifelse(k2,"UP","NOT"))
table(DEG1$change)
head(DEG1)


#edgeR----
library(edgeR)

dge <- DGEList(counts=exp1,group=Group1)
dge$samples$lib.size <- colSums(dge$counts)
dge <- calcNormFactors(dge) 

design <- model.matrix(~Group1)

dge <- estimateGLMCommonDisp(dge, design)
dge <- estimateGLMTrendedDisp(dge, design)
dge <- estimateGLMTagwiseDisp(dge, design)

fit <- glmFit(dge, design)
fit <- glmLRT(fit) 

DEG2=topTags(fit, n=Inf)####topTags表示提取结果
class(DEG2)
DEG2=as.data.frame(DEG2)
head(DEG2)

k1 = (DEG2$PValue < pvalue_t)&(DEG2$logFC < -logFC_t);table(k1)
k2 = (DEG2$PValue < pvalue_t)&(DEG2$logFC > logFC_t);table(k2)
DEG2$change = ifelse(k1,"DOWN",ifelse(k2,"UP","NOT"))

head(DEG2)
table(DEG2$change)
###limma----
library(limma)
dge <- DGEList(counts=exp1)
dge <- calcNormFactors(dge)
v <- voom(dge,design, normalize="quantile")

design <- model.matrix(~Group1)
fit <- lmFit(v, design)
fit= eBayes(fit)

DEG3 = topTable(fit, coef=2, n=Inf)####topTable表示提取结果
DEG3 = na.omit(DEG3)

k1 = (DEG3$P.Value < pvalue_t)&(DEG3$logFC < -logFC_t);table(k1)
k2 = (DEG3$P.Value < pvalue_t)&(DEG3$logFC > logFC_t);table(k2)
DEG3$change = ifelse(k1,"DOWN",ifelse(k2,"UP","NOT"))
table(DEG3$change)
head(DEG3)

tj = data.frame(deseq2 = as.integer(table(DEG1$change)),
                edgeR = as.integer(table(DEG2$change)),
                limma_voom = as.integer(table(DEG3$change)),
                row.names = c("down","not","up")
);tj


###差异基因
library(ggplot2)
library(tinyarray)
UP=function(df){
  rownames(df)[df$change=="UP"]
}
DOWN=function(df){
  rownames(df)[df$change=="DOWN"]
}

up = intersect(intersect(UP(DEG1),UP(DEG2)),UP(DEG3))
down = intersect(intersect(DOWN(DEG1),DOWN(DEG2)),DOWN(DEG3))
D_gene=union(up,down)
dat = log2(cpm(exp1)+1)
draw_heatmap(dat[c(up,down),],annotation_legend = T,
                  Group1,n_cutoff = 2,legend = T)


library(ComplexHeatmap)
library(circlize)
col_fun = colorRamp2(c(-2, 0, 2), c("#2fa1dd", "white", "#f87669"))
top_annotation = HeatmapAnnotation(
  cluster = anno_block(gp = gpar(fill = c("#2fa1dd", "#f87669")),
                       labels = c("Low","High"),
                       labels_gp = gpar(col = "white", fontsize = 12)))

 Heatmap(t(scale(t(dat[c(up,down),]))),name = " ",
            col = col_fun,
            top_annotation = top_annotation,
            use_raster = F,
            column_split = Group1,
            show_heatmap_legend = T,
            border = F,
            show_column_names = F,
            show_row_names = F,
            column_title = 'DPT heatmap')
 
 save(dat,D_gene,DEG1,DEG3,up,down,Group1,file = 'DPT分组.Rdata')
