# Supplementary material for: Downregulation of dermatopontin in cholangiocarcinoma cells suppresses CCL19 secretion of macrophages and immune infiltration
Source: J Cancer Res Clin Oncol. 2024 Feb 1;150(2):66. doi: 10.1007/s00432-023-05532-1 (PMC10834663; doi:10.1007/s00432-023-05532-1)
Supplement: Supplementary file 1 — Supplementary file1 (ZIP 153266 KB) [file 432_2023_5532_MOESM1_ESM.zip › R code/TCGA/CHOL2/GO KEGG分析.R]

rm(list = ls())
library(clusterProfiler)
library(org.Hs.eg.db)
library(GOplot)
library(stringr)
library(tinyarray)
load("DPT relative gene.Rdata")
load('TCGA-CHOL_DEG.Rdata')
er = quick_enrich(cor_data_sig[,1])
er$go.dot 
er$kk.dot
ego <- data.frame(er$go)

UP=function(df){
  rownames(df)[df$change=="UP"]
}
DOWN=function(df){
  rownames(df)[df$change=="DOWN"]
}

up = intersect(intersect(UP(DEG1),UP(DEG2)),UP(DEG3))
down = intersect(intersect(DOWN(DEG1),DOWN(DEG2)),DOWN(DEG3))
DEG=union(up,down)
DEG=DEG1[DEG,]


library('rio')
export(ego,file = 'go分析表格.xlsx') 
ego <- ego[ego$ONTOLOGY=="BP",c(1,2,3,9,7)] 
ego <- ego[1:10,]
ego$geneID <- str_replace_all(ego$geneID,"/",",") 
names(ego)=c("Category","ID","Term","Genes","adj_pval")
genes = data.frame(ID=rownames(DEG),
                   DEG[,2])
head(genes)
colnames(genes)[2]=c('logFC')
circ <- circle_dat(ego,genes)
GOBubble(circ, labels = 15,table.legend = F,ID = F)
GOCircle(circ)


#geneList 用于设置下面图的颜色
geneList = genes$logFC
names(geneList)=genes$ENTREZID

#(3)展示top通路的共同基因，要放大看。
#Gene-Concept Network


DEG$symbol=rownames(DEG)


#4.加ENTREZID列，用于富集分析（symbol转entrezid，然后inner_join）
library(clusterProfiler)
library(org.Hs.eg.db)
library(dplyr)
s2e <- bitr(DEG$symbol, 
            fromType = "SYMBOL",
            toType = "ENTREZID",
            OrgDb = org.Hs.eg.db)#人类
#其他物种http://bioconductor.org/packages/release/BiocViews.html#___OrgDb
dim(DEG)
DEG <- inner_join(DEG,s2e,by=c("symbol"="SYMBOL"))
dim(DEG)
length(unique(deg$symbol))


diff_gene=DEG[,9]


ego1 <- enrichGO(gene = diff_gene,
                OrgDb= org.Hs.eg.db,
                ont = "ALL",
                readable = TRUE)

cnetplot(ego1,categorySize="pvalue", foldChange=geneList,colorEdge = TRUE)
cnetplot(ego1, showCategory = 3,foldChange=geneList, circular = TRUE, colorEdge = TRUE)


# 3.GSEA作kegg和GO富集分析----
#https://www.yuque.com/xiaojiewanglezenmofenshen/dbwkg1/ytawgg

#(1)查看示例数据
data(geneList, package="DOSE")
#(2)将我们的数据转换成示例数据的格式
geneList=DEG$logFC
names(geneList)=DEG$ENTREZID
geneList=sort(geneList,decreasing = T)
#(3)GSEA富集
kk_gse <- gseKEGG(geneList     = geneList,
                  organism     = 'hsa',
                  verbose      = FALSE)
down_kegg<-kk_gse[kk_gse$pvalue<0.05 & kk_gse$enrichmentScore < 0,];down_kegg$group=-1
up_kegg<-kk_gse[kk_gse$pvalue<0.05 & kk_gse$enrichmentScore > 0,];up_kegg$group=1
#(4)可视化
g2 = kegg_plot(up_kegg,down_kegg)
g2
