# Supplementary material for: Downregulation of dermatopontin in cholangiocarcinoma cells suppresses CCL19 secretion of macrophages and immune infiltration
Source: J Cancer Res Clin Oncol. 2024 Feb 1;150(2):66. doi: 10.1007/s00432-023-05532-1 (PMC10834663; doi:10.1007/s00432-023-05532-1)
Supplement: Supplementary file 1 — Supplementary file1 (ZIP 153266 KB) [file 432_2023_5532_MOESM1_ESM.zip › R code/TCGA/CHOL2/分组趋化因子、黏附分子.R]

###来源：a guide to chemokine文献
rm(list=ls())

chemokine=c('CCL1','CCL2','CCL3','CCL3L1','CCL4','CCL4L1','CCL5','CCL7','CCL8',
            'CCL11','CCL13','CCL14','CCL15','CCL16','CCL17','CCL18','CCL19',
            'CCL20','CCL21','CCL22','CCL23','CCL24','CCL25','CCL26','CCL27','CCL28',
            'CXCL1','CXCL2','CXCL3','CXCL4','CXCL4L1','CXCL5','CXCL6','CXCL7','CXCL8',
            'CXCL9','CXCL10','CXCL11','CXCL12','CXCL13','CXCL14','CXCL16','CXCL17',
            'XCL1','XCL2',
            'CX3CL1',
            'CCR1','CCR2','CCR3','CCR4','CCR5','CCR6','CCR7','CCR8','CCR9','CCR10',
            'CXCR1','CXCR2','CXCR3','CXCR4','CXCR5','CXCR6',
            'XCR1',
            'CX3CR1')
load('DPT分组.Rdata')
CG=intersect(rownames(dat),chemokine)
CG=dat[CG,]

library(tinyarray)
library(ggplot2)
ff=draw_boxplot(CG,Group1,color = c("#32B8C6","#FF4500"),grouplab = "DPT")
ff
ggsave('DPT与趋化因子相关性.png',plot = ff,dpi = 300,width = 16,height = 5)
##差异的趋化因子与黏附蛋白
TCGA_cxc=c('CCL19','XCR1','CCR2','CCL22','CCL14','CCL23','CCR4','CCR7','CXCL13','CCL21'
           ,'CCL4','XCL2','CXCL14','CCR9','CXCR3','CXCR4','CCR1','CXCR6','CCR5','CXCL11'
           ,'CCR8','CCL7','XCL1','CXCL9','CCR3','CCL5','CXCR5','CXCL11','CCL3','CXCL10'
           ,'CCL8','CCL16','CCL24','CXCL12','CCL17','CXCL5','CCL3L1')
#,'XCL1','CXCL9','CCR3','CCL5','CXCR5','CXCL11','CCL3','CXCL10','CCL8','CCL16','CCL24','CXCL12','CCL17','CXCL5','CCL3L1'

GEO_cxc=c('CCL1','CCL2','CCL4L1','CCL5','CCL16','CCL19','CCL21','CCL23'
          ,'CXCL2','CXCL14','CCR1','CCR2','CCR4','CCR6','CCR7','CXCR4'
          ,'CXCR6','XCR1','CCL3','CXCL12','CCL4','CCL22')
#,'XCR1','CCL3','CXCL12','CCL4','CCL22'
cxc=intersect(TCGA_cxc,GEO_cxc)
#细胞黏附分子来源Cell Adhesion Molecules and Their Roles and Regulation in the Immune and Tumor Microenvironment

选择素及配体：SELP，SELE，SELL,SELPLG,PSGL-1；MAdCAM-1，NTAN1

钙粘蛋白：CDH1  CDH2  CDH3  CDH5

IgSF：ICAMs，VCAMs，ALCAM，DNAM-1（CD226）

ICAM-1，VCAM-1


LFA-1(ITGB2)和VLA-4(ITGA4)

VAP-1(AOC3)

CAM=c('SELP','SELE','SELL','SELPLG','PSGL1','MAdCAM1','NTAN1',
      'CDH1','CDH2','CDH3','CDH5',
      'ICAM1','ICAM2','ICAM3','VCAM1','ALCAM','DNAM1','CD226',
      'ITGB1','ITGAL','ITGB2','ITGA4','AOC3')

CAM=intersect(rownames(dat),CAM)
CAM=dat[CAM,]

library(tinyarray)
gg=draw_boxplot(CAM,Group1,color = c("#32B8C6","#FF4500"),grouplab = "DPT")
gg
ggsave('DPT与黏附因子相关性.png',plot = gg,dpi = 300,width = 10,height = 4)
