# Supplementary material for: Downregulation of dermatopontin in cholangiocarcinoma cells suppresses CCL19 secretion of macrophages and immune infiltration
Source: J Cancer Res Clin Oncol. 2024 Feb 1;150(2):66. doi: 10.1007/s00432-023-05532-1 (PMC10834663; doi:10.1007/s00432-023-05532-1)
Supplement: Supplementary file 2 — Supplementary file2 (ZIP 4862 KB) [file 432_2023_5532_MOESM2_ESM.zip]

Archive with 6 entries (6 files):
- SupplementaryFig. 1.jpg
- SupplementaryFig. 2.jpg
- SupplementaryFig. 3.jpg
- SupplementaryFig. 4.jpg
- SupplementaryFig. 5.jpg
- Fugure Legend (revised).docx
